# Supplementary material for: Machine learning assisted intraoperative assessment of brain tumor margins using HRMAS NMR spectroscopy
Source: PLoS Comput Biol. 2020 Nov 11;16(11):e1008184. doi: 10.1371/journal.pcbi.1008184 (PMC7682900; doi:10.1371/journal.pcbi.1008184)
Supplement: S1 Table — Specifically (i) information about sample identifiers, groups and pathologic classification; and (ii) identifiers of samples in each dataset fold are provided. (XLS) [file pcbi.1008184.s001.xls]

## Sheet: Dataset Specification
Identifier	Group	Pathologic classification
		Pathology	Pathology class
0013MIC-AST	GLIOMA	AST-III	Agressive-GLIOMA
0015A-GF-AST	GLIOMA	AST-III	Agressive-GLIOMA
0014A-SJ-AST	GLIOMA	AST-II	Benign-GLIOMA
0015PEN-AST	GLIOMA	AST-I	Benign-GLIOMA
0001HVA-AST	GLIOMA	AST-I	Benign-GLIOMA
0002GFR-AST	GLIOMA	OAST-III	Agressive-GLIOMA
0003RAR-AST	GLIOMA	AST-II	Benign-GLIOMA
0004PCL-AST	GLIOMA	AST-I	Benign-GLIOMA
0022SRE-MLF	CONTROL	CTX	Control
0023DAS-DNET-1	GLIOMA	DNET	Benign-GLIOMA
0023DAS-DNET-2	GLIOMA	DNET	Benign-GLIOMA
0024DAR-SCL1	CONTROL	CTX	Control
0024DAR-SCL2	CONTROL	CTX	Control
0025FER-GGG1	GLIOMA	GG-II	Benign-GLIOMA
0025FER-GGG2	GLIOMA	GG-II	Benign-GLIOMA
0026WIO-DNET-1	GLIOMA	DNET	Benign-GLIOMA
0026WIO-DNET-2	GLIOMA	DNET	Benign-GLIOMA
0028KLA-EPI1	CONTROL	CTX	Control
0028KLA-EPI2	CONTROL	CTX	Control
0028KLA-EPI3	CONTROL	CTX	Control
0029KUH-SCL1	CONTROL	CTX	Control
0029KUH-SCL2	CONTROL	CTX	Control
0029KUH-SCL3	CONTROL	CTX	Control
0031YEH-SCL10	CONTROL	CTX	Control
0033WER-SCL1	CONTROL	CTX	Control
0033WER-SCL3	CONTROL	CTX	Control
0034SAN-DNET-2	GLIOMA	DNET	Benign-GLIOMA
0035NLI-SCL2	CONTROL	CTX	Control
0036KEA-SCL1	CONTROL	CTX	Control
0036KEA-SCL3	CONTROL	CTX	Control
0038DEG-EPI	CONTROL	CTX	Control
0039IAM-EPI1	CONTROL	CTX	Control
0039IAM-EPI2	CONTROL	CTX	Control
0040FAT-SCL2	CONTROL	CTX	Control
0043LOR-DNET-2	GLIOMA	DNET	Benign-GLIOMA
0045KGA-DNET-1	GLIOMA	DNET	Benign-GLIOMA
0046WIO-DNET	GLIOMA	DNET	Benign-GLIOMA
0047MGO-DNET	GLIOMA	DNET	Benign-GLIOMA
0049ZIO-SCL2	CONTROL	CTX	Control
0054DEL-SCL2	CONTROL	CTX	Control
0055PAE-GGG1	GLIOMA	GG-II	Benign-GLIOMA
0055PAE-GGG2	GLIOMA	GG-II	Benign-GLIOMA
0055PAE-GGG3	GLIOMA	GG-II	Benign-GLIOMA
0059AER-MLF2	CONTROL	CTX	Control
0060BRI-EPI2	CONTROL	CTX	Control
0061BIS-DNET-2	GLIOMA	DNET	Benign-GLIOMA
0062FLI-EPI3	CONTROL	CTX	Control
0063PAT-SCL1	CONTROL	CTX	Control
0063PAT-SCL2	CONTROL	CTX	Control
0065HIL-EPI2	CONTROL	CTX	Control
0068KHI-SCL2	CONTROL	CTX	Control
0072PRA-MLF2	CONTROL	CTX	Control
0066GAY-DNET-2	GLIOMA	DNET	Benign-GLIOMA
0044JER-EPI2	CONTROL	CTX	Control
0040FAT-SCL1	CONTROL	CTX	Control
0069BAT-EPI3	CONTROL	CTX	Control
0069BAT-EPI10	CONTROL	CTX	Control
0031YEH-SCL20	CONTROL	CTX	Control
0031YEH-SCL30	CONTROL	CTX	Control
0033WER-SCL2	CONTROL	CTX	Control
0034SAN-DNET-1	GLIOMA	DNET	Benign-GLIOMA
0035NLI-SCL1	CONTROL	CTX	Control
0036KEA-SCL2	CONTROL	CTX	Control
0066GAY-DNET-3	GLIOMA	DNET	Benign-GLIOMA
0044JER-EPI1	CONTROL	CTX	Control
0068KHI-SCL1	CONTROL	CTX	Control
0061BIS-DNET-1	GLIOMA	DNET	Benign-GLIOMA
0049ZIO-SCL1	CONTROL	CTX	Control
0059AER-MLF1	CONTROL	CTX	Control
0060BRI-EPI1	CONTROL	CTX	Control
0054DEL-SCL1	CONTROL	CTX	Control
0062FLI-EPI1	CONTROL	CTX	Control
0065HIL-EPI1	CONTROL	CTX	Control
0066GAY-DNET-1	GLIOMA	DNET	Benign-GLIOMA
0069BAT-EPI30	CONTROL	CTX	Control
0043LOR-DNET-1	GLIOMA	DNET	Benign-GLIOMA
0048NLI-SCL	CONTROL	CTX	Control
0072PRA-MLF1	CONTROL	CTX	Control
0069BAT-EPI2	CONTROL	CTX	Control
0017HAR-GBM-0	GLIOMA	GBM	Agressive-GLIOMA
0064HR0-GBM	GLIOMA	GBM	Agressive-GLIOMA
0025SEN-GBM-0	GLIOMA	GBM	Agressive-GLIOMA
0054GEA-GBM-0	GLIOMA	GBM	Agressive-GLIOMA
0065SOU-GBM	GLIOMA	GBM	Agressive-GLIOMA
0068DC1-GBM	GLIOMA	GBM	Agressive-GLIOMA
0069BRE-GBM	GLIOMA	GBM	Agressive-GLIOMA
0070SVO-GBM	GLIOMA	GBM	Agressive-GLIOMA
0071B00-GBM	GLIOMA	GBM	Agressive-GLIOMA
0072LDR-GBM	GLIOMA	GBM	Agressive-GLIOMA
0073FON-GBM	GLIOMA	GBM	Agressive-GLIOMA
0074KNT-GBM	GLIOMA	GBM	Agressive-GLIOMA
0075GAT-GBM	GLIOMA	GBM	Agressive-GLIOMA
0076CAT-GBM	GLIOMA	GBM	Agressive-GLIOMA
0077RVE-GBM	GLIOMA	GBM	Agressive-GLIOMA
0078TLA-GBM	GLIOMA	GBM	Agressive-GLIOMA
0079WEN-GBM	GLIOMA	GBM	Agressive-GLIOMA
0080BID-GBM	GLIOMA	GBM	Agressive-GLIOMA
0081BAN-GBM	GLIOMA	GBM	Agressive-GLIOMA
0082FON-GBM	GLIOMA	GBM	Agressive-GLIOMA
0083SAB-GBM	GLIOMA	GBM	Agressive-GLIOMA
0084BHR-GBM	GLIOMA	GBM	Agressive-GLIOMA
0085MRA-GBM	GLIOMA	GBM	Agressive-GLIOMA
0086NUS-GBM	GLIOMA	GBM	Agressive-GLIOMA
0087EEL-GBM-0	GLIOMA	GBM	Agressive-GLIOMA
0088SRA-GBM	GLIOMA	GBM	Agressive-GLIOMA
0004A-MC-GBM	GLIOMA	GBM	Agressive-GLIOMA
0009A-AC-GBM-bis	GLIOMA	GBM	Agressive-GLIOMA
0012A-HA-GBM	GLIOMA	GBM	Agressive-GLIOMA
0013A-BJ-GBM	GLIOMA	GBM	Agressive-GLIOMA
0016A-GF-GBM-bis	GLIOMA	GBM	Agressive-GLIOMA
0017A-GC-GBM	GLIOMA	GBM	Agressive-GLIOMA
0018A-AJ-GBM	GLIOMA	GBM	Agressive-GLIOMA
0019A-GF-GBM	GLIOMA	GBM	Agressive-GLIOMA
0020A-GF-GBM	GLIOMA	GBM	Agressive-GLIOMA
0013LJE-GBM-00	GLIOMA	GBM	Agressive-GLIOMA
0007BMA-GBM-0	GLIOMA	GBM	Agressive-GLIOMA
0012FMA-GBM-0	GLIOMA	GBM	Agressive-GLIOMA
0001CNA-GBM	GLIOMA	GBM	Agressive-GLIOMA
0002DCH-GBM	GLIOMA	GBM	Agressive-GLIOMA
0003MGE-GBM	GLIOMA	GBM	Agressive-GLIOMA
0004SRO-GBM	GLIOMA	GBM	Agressive-GLIOMA
0005SAN-GBM	GLIOMA	GBM	Agressive-GLIOMA
0006KMO-ODIII	GLIOMA	ODG-III	Agressive-GLIOMA
0008VMA-GBM	GLIOMA	GBM	Agressive-GLIOMA
0009ZMI-GBM	GLIOMA	GBM	Agressive-GLIOMA
0010BJO-GBM	GLIOMA	GBM	Agressive-GLIOMA
0011AHE-GBM	GLIOMA	GBM	Agressive-GLIOMA
0014BPI-GBM	GLIOMA	GBM	Agressive-GLIOMA
0015LDA-GBM	GLIOMA	GBM	Agressive-GLIOMA
0016MCH-GBM-0	GLIOMA	GBM	Agressive-GLIOMA
0017SYV-GBM	GLIOMA	GBM	Agressive-GLIOMA
0018DPI-GBM	GLIOMA	GBM	Agressive-GLIOMA
0019ZNA-GBM	GLIOMA	GBM	Agressive-GLIOMA
0020MCL-GBM	GLIOMA	GBM	Agressive-GLIOMA
0021GRI-GBM	GLIOMA	GBM	Agressive-GLIOMA
0022RRI-GBM	GLIOMA	GBM	Agressive-GLIOMA
0023SJA-GBM	GLIOMA	GBM	Agressive-GLIOMA
0024EJE-GBM	GLIOMA	GBM	Agressive-GLIOMA
0025DRE-GBM	GLIOMA	GBM	Agressive-GLIOMA
0005A-BA-ODII	GLIOMA	ODG-II	Benign-GLIOMA
0007A-WD-ODII	GLIOMA	ODG-II	Benign-GLIOMA
0008A-OD-ODII_III	GLIOMA	ODG-II_III	Agressive-GLIOMA
0002ODU-ODII_III	GLIOMA	ODG-II_III	Agressive-GLIOMA
0001A-SC-ODIII	GLIOMA	ODG-III	Agressive-GLIOMA
0002A-MC-ODIII-bis	GLIOMA	ODG-III	Agressive-GLIOMA
0006A-GJ-ODIII	GLIOMA	ODG-III	Agressive-GLIOMA
0011A-WS-ODIII	GLIOMA	ODG-III	Agressive-GLIOMA
0021A-BL-ODIII	GLIOMA	ODG-III	Agressive-GLIOMA
0010A-MD-OD	GLIOMA	OAST-III	Agressive-GLIOMA
0055MON-ODIII	GLIOMA	ODG-III	Agressive-GLIOMA
0056BIM-ODIII	GLIOMA	ODG-III	Agressive-GLIOMA
0057FIM-ODIII	GLIOMA	ODG-III	Agressive-GLIOMA
0058OER-ODIII	GLIOMA	ODG-III	Agressive-GLIOMA
0059BLI-ODIII	GLIOMA	ODG-III	Agressive-GLIOMA
0061HHR-ODIII	GLIOMA	ODG-III	Agressive-GLIOMA
0062FD1-ODIII	GLIOMA	ODG-III	Agressive-GLIOMA
0063DAN-ODIII	GLIOMA	ODG-III	Agressive-GLIOMA
0064MUG-ODIII	GLIOMA	ODG-III	Agressive-GLIOMA
0065LIN-ODIII	GLIOMA	ODG-III	Agressive-GLIOMA
0066MIL-ODIII	GLIOMA	ODG-III	Agressive-GLIOMA
0067BER-ODIII	GLIOMA	ODG-III	Agressive-GLIOMA
0068BAU-ODIII	GLIOMA	ODG-III	Agressive-GLIOMA
0069HIR-ODIII	GLIOMA	ODG-III	Agressive-GLIOMA
0070NAT-ODIII	GLIOMA	ODG-III	Agressive-GLIOMA
0071NAT-ODIII	GLIOMA	ODG-III	Agressive-GLIOMA
0073AEL-ODII	GLIOMA	ODG-II	Benign-GLIOMA
0075MRA-ODII	GLIOMA	ODG-II	Benign-GLIOMA
0077DNN-ODIII	GLIOMA	ODG-III	Agressive-GLIOMA
0001AMA-ODIII	GLIOMA	ODG-III	Agressive-GLIOMA
0003LHE-ODIII	GLIOMA	ODG-III	Agressive-GLIOMA
0004SAN-ODII	GLIOMA	ODG-II	Benign-GLIOMA
0005KNA-ODII	GLIOMA	ODG-II	Benign-GLIOMA
0006MMI-ODIII	GLIOMA	ODIII_GBM	Agressive-GLIOMA
0007BFA-ODII	GLIOMA	ODG-II	Benign-GLIOMA
0008SCH-ODII_III	GLIOMA	ODG-II_III	Agressive-GLIOMA
0009AAR-ODII	GLIOMA	ODG-II	Benign-GLIOMA
0012SDI-ODII	GLIOMA	ODG-II	Benign-GLIOMA
0013BAL-ODII	GLIOMA	ODG-II	Benign-GLIOMA
0014BLI-ODII	GLIOMA	OAST-II	Benign-GLIOMA
0015KAN-ODII	GLIOMA	ODG-II	Benign-GLIOMA
0016THO-ODII	GLIOMA	ODG-II	Benign-GLIOMA
0017SJA-ODII_III	GLIOMA	ODG-II_III	Agressive-GLIOMA
0018LPI-ODII	GLIOMA	ODG-II	Benign-GLIOMA
0019HCA-ODII	GLIOMA	ODG-II	Benign-GLIOMA
0020LMA-ODII	GLIOMA	ODG-II	Benign-GLIOMA
0021VTH-ODII	GLIOMA	ODG-II	Benign-GLIOMA
0022BMA-ODII	GLIOMA	ODG-II	Benign-GLIOMA
0023LMA-ODIII	GLIOMA	ODG-III	Agressive-GLIOMA
0024NTH-ODII_III	GLIOMA	ODG-II_III	Agressive-GLIOMA
0025GYV-ODII	GLIOMA	OAST-II	Benign-GLIOMA
0026GAL-ODIII	GLIOMA	ODG-III	Agressive-GLIOMA
0027WBE-ODIII	GLIOMA	OAST-III	Agressive-GLIOMA
0004ALF-GBM-1	GLIOMA	GBM	Agressive-GLIOMA
0005ADB-GBM-1	GLIOMA	GBM	Agressive-GLIOMA
0006ADB-GBM-2	TEST	neg
0007ADB-GBM-3	TEST	neg
0008ADB-GBM-4	TEST	neg
0009ADB-GBM-5	TEST	neg
0010ADB-GBM-6	TEST	neg
0016ARJ-GBM-1	GLIOMA	GBM	Agressive-GLIOMA
0017ARJ-GBM-2-bis	TEST	neg
0018ARJ-GBM-3	TEST	neg
0054APE-GBM-4	GLIOMA	GBM	Agressive-GLIOMA
0051APE-GBM-1	TEST	neg
0052APE-GBM-2	TEST	pos
0053APE-GBM-3	TEST	neg
0055APE-GBM-5	TEST	neg
0056APE-GBM-6	TEST	neg
0063ADP-GBM-2	GLIOMA	GBM	Agressive-GLIOMA
0062ADP-GBM-1	TEST	pos
0064ADP-GBM-3	TEST	pos
0065ADP-GBM-4	TEST	pos
0007BDE-GBM-1	GLIOMA	GBM	Agressive-GLIOMA
0008BDE-GBM-2	TEST	pos
0009BDE-GBM-3	TEST	pos
0010BDE-GBM-4	TEST	pos
0011BDE-GBM-5	TEST	pos
0012BDE-GBM-6	TEST	pos
0013BRC-GBM-1	GLIOMA	GBM	Agressive-GLIOMA
0014BRC-GBM-2	TEST	pos
0015BRC-GBM-3	TEST	pos
0016BRC-GBM-4	TEST	pos
0017BRC-GBM-5	TEST	pos
0018BCY-GBM-1	GLIOMA	GBM	Agressive-GLIOMA
0019BCY-GBM-2	TEST	pos
0020BCY-GBM-3-bis	TEST	pos
0021BCY-GBM-4-bis	TEST	pos
0022BCY-GBM-5-0	TEST	pos
0025BBD-GBM-4	GLIOMA	GBM	Agressive-GLIOMA
0023BBD-GBM-1	TEST	neg
0024BBD-GBM-3	TEST	pos
0027BFM-GBM-1	GLIOMA	GBM	Agressive-GLIOMA
0028BFM-GBM-2	TEST	neg
0029BFM-GBM-3	TEST	neg
0030BFM-GBM-4-bis	TEST	neg
0031BCS-GBM-1	GLIOMA	GBM	Agressive-GLIOMA
0032BCS-GBM-2	TEST	pos
0033BCS-GBM-3	TEST	pos
0034BCS-GBM-4	TEST	pos
0035BCS-GBM-5	TEST	pos
0036BCS-GBM-6	TEST	pos
0038BLO-GBM-2	GLIOMA	GBM	Agressive-GLIOMA
0037BLO-GBM-1-bis	TEST	neg
0039BLO-GBM-3	TEST	pos
0040BLO-GBM-4	TEST	pos
0042BPD-GBM-2-0	GLIOMA	GBM	Agressive-GLIOMA
0041BPD-GBM-1	TEST	neg
0042BPD-GBM-2	TEST	pos
0043BPD-GBM-3	TEST	pos
0044BPD-GBM-4	TEST	neg
0010PT4-ODII-1	GLIOMA	ODG-II	Benign-GLIOMA
0011PT4-ODII-2	TEST	pos
0012PT4-ODII-3	TEST	neg
0002ASE-ODIII-2	GLIOMA	ODG-III	Agressive-GLIOMA
0001ASE-ODIII-1	TEST	pos
0003ASE-ODIII-3	TEST	pos
0020ASH-ODII-2	TEST	neg
0021ASH-ODII-3	TEST	neg
0022AVD-ODIII-1	GLIOMA	ODG-III	Agressive-GLIOMA
0023AVD-ODIII-2	TEST	pos
0024AVD-ODIII-3	TEST	neg
0025AVD-ODIII-4	TEST	pos
0026AVD-ODIII-5	TEST	pos
0030ASG-ODIII-1	GLIOMA	ODG-III	Agressive-GLIOMA
0031ASG-ODIII-2	TEST	neg
0032ASG-ODIII-3	TEST	pos
0033ASG-ODIII-4	TEST	pos
0034ASG-ODIII-5	TEST	pos
0035ARJ-ODIII-1-0	GLIOMA	ODG-III	Agressive-GLIOMA
0036ARJ-ODIII-2-0	TEST	pos
0037ARJ-ODIII-3-0	TEST	neg
0038ARJ-ODIII-4	TEST	pos
0039ARJ-ODIII-5	TEST	pos
0045ALC-ODII-1	GLIOMA	ODG-II	Benign-GLIOMA
0046ALC-ODII-2	TEST	pos
0047ALC-ODII-3-0	TEST	neg
0048ALC-ODII-4	TEST	neg
0049ABC-ODII-1	TEST	neg
0050ABC-ODII-2	TEST	neg
0001BUC-ODII-1	GLIOMA	ODG-II	Benign-GLIOMA
0002BUC-ODII-2	TEST	neg
0003BUC-ODII-3	TEST	neg
0004BUC-ODII-4	TEST	neg
0005BUC-ODII-5	TEST	neg
0006BUC-ODII-6	TEST	neg
0027AJL-RN-1	TEST	neg
0028AJL-RN-2	TEST	neg
0029AJL-RN-3	TEST	neg
0044AZF-GGAB-5	GLIOMA	GG-III	Agressive-GLIOMA
0040AZF-GGAB-1-0	TEST	pos
0041AZF-GGAB-2-0	TEST	neg
0042AZF-GGAB-3	TEST	neg
0043AZF-GGAB-4	TEST	pos
0057AGP-GS-1	GLIOMA	GS	Agressive-GLIOMA
0058AGP-GS-2	TEST	pos
0059AGP-GS-3	TEST	pos
0060AGP-GS-4	TEST	pos
0061AGP-GS-5	TEST	neg
0013AWR-GS-2	GLIOMA	GS	Agressive-GLIOMA
0011AWR-GS-5	TEST	neg
0012AWR-GS-1	TEST	neg
0014AWR-GS-3	TEST	neg
0008AGN-DNET-1	GLIOMA	DNET	Benign-GLIOMA
0009AGN-DNET-2	GLIOMA	DNET	Benign-GLIOMA
0010AHP-DNET-1	GLIOMA	DNET	Benign-GLIOMA
0011AHP-DNET-2	GLIOMA	DNET	Benign-GLIOMA
0002ADA-EPI-2	CONTROL	CTX	Control
0003ADA-EPI-3	CONTROL	CTX	Control
0004ADA-EPI-4	CONTROL	SB	Control
0005ANS-EPI-1	CONTROL	CTX	Control
0006AOJ-SCL-1	CONTROL	SB	Control
0007AOJ-SCL-2	CONTROL	CTX	Control
0012ARJ-SCL-1	CONTROL	SB	Control
0013ARJ-SCL-2	CONTROL	CTX	Control
0015ARS-EPI-2	CONTROL	SB	Control
0016ABE-SCL-1	CONTROL	CTX	Control
0017ABE-SCL-2	CONTROL	CTX	Control
0018APH-EPI-1	CONTROL	SB	Control
0019APH-EPI-2	CONTROL	CTX	Control
0020ABF-SCL-1	CONTROL	CTX	Control
0022ABG-MLF-1	CONTROL	CTX	Control
0023ABG-MLF-2	CONTROL	CTX	Control
0024AVA-EPI-1	CONTROL	SB	Control
0025AVA-EPI-2	CONTROL	CTX	Control
0028AGM-SCL-1	CONTROL	CTX	Control
0034ABC-SCL-1-0	CONTROL	CTX	Control
0027ASP-SCL-2-0	CONTROL	SB	Control
0026ASP-EPI-1-00	CONTROL	CTX	Control
0048ABG-DNET-1	GLIOMA	DNET	Benign-GLIOMA
0049ABG-DNET-2	GLIOMA	DNET	Benign-GLIOMA
0066ASC-ODII-1	GLIOMA	ODG-II	Benign-GLIOMA
0067ASC-ODII-2	TEST	neg
0069ASC-ODII-4	TEST	neg
0068ASC-ODII-3-0	TEST	neg
0070AKS-GBM-1	GLIOMA	GBM	Agressive-GLIOMA
0075AOM-ODII-5	GLIOMA	ODG-II	Benign-GLIOMA
0073AOM-ODII-3	TEST	pos
0071AOM-ODII-1	TEST	neg
0072AOM-ODII-2	TEST	neg
0077ARA-GBM-2	GLIOMA	GBM	Agressive-GLIOMA
0076ARA-GBM-1	TEST	neg
0078ARA-GBM-3	TEST	pos
0082ABY-GBM-4-0	GLIOMA	GBM	Agressive-GLIOMA
0079ABY-GBM-1	TEST	neg
0081ABY-GBM-3	TEST	neg
0080ABY-GBM-2-0	TEST	neg
0083ASN-GBM-1	TEST	neg
0087ASN-GBM-5	TEST	neg
0088ASN-GBM-6	TEST	neg
0084ASN-GBM-2-0	TEST	neg
0089APH-GBM-1	GLIOMA	GBM	Agressive-GLIOMA
0091APH-GBM-3	TEST	neg
0092APH-GBM-4	TEST	neg
0090APH-GBM-2-0	TEST	pos
0093AVT-AST-1	GLIOMA	AST-II	Benign-GLIOMA
0096AVT-AST-4	TEST	pos
0094AVT-AST-2	TEST	pos
0095AVT-AST-3-0	TEST	pos
0097ALD-GBM-1	GLIOMA	GBM	Agressive-GLIOMA
0104AWJ-GBM-3	TEST	neg
0105AWJ-GBM-4	TEST	neg
0106AWJ-GBM-5	TEST	neg
0112ARM-GBM-1	GLIOMA	GBM	Agressive-GLIOMA
0113ARM-GBM-2	TEST	neg
0114ARM-GBM-3	TEST	pos
0115ARM-GBM-4	TEST	pos
0116ARM-GBM-5	TEST	neg
0124ADJ-GBM-1-0	TEST	neg
0125ADJ-GBM-2	TEST	neg
0126ADJ-GBM-3	TEST	neg
0127ADJ-GBM-4	TEST	neg
0128AVA-GBM-1	GLIOMA	GBM	Agressive-GLIOMA
0130AVA-GBM-3	TEST	neg
0131AVA-GBM-4	TEST	neg
0107AHR-GBM-1-0	GLIOMA	GBM	Agressive-GLIOMA
0134AMJ-GBM-1	GLIOMA	GBM	Agressive-GLIOMA
0138AKS-ODIII-4	GLIOMA	ODG-III	Agressive-GLIOMA
0136AKS-ODIII-2	TEST	neg
0137AKS-ODIII-3	TEST	neg
0139AAR-AST-1	GLIOMA	AST-II	Benign-GLIOMA
0140AAR-AST-2	TEST	pos
0141AAR-AST-3	TEST	pos
0142AAR-AST-4	TEST	pos
0143ABM-GBM-1	GLIOMA	GBM	Agressive-GLIOMA
0144ABM-GBM-2	TEST	pos
0145ABM-GBM-3	TEST	neg
0146ABM-GBM-4	TEST	pos
0148AFG-GBM-2	GLIOMA	GBM	Agressive-GLIOMA
0147AFG-GBM-1	TEST	neg
0149AFG-GBM-3	TEST	neg
0150AFG-GBM-4	TEST	neg
0151AFG-GBM-5	TEST	neg
0152AFG-GBM-6	TEST	neg
0153AWA-AST-1	GLIOMA	AST-III	Agressive-GLIOMA
0154AWA-AST-2	TEST	pos
0157ASS-GBM-3	GLIOMA	GBM	Agressive-GLIOMA
0155ASS-GBM-1	TEST	pos
0156ASS-GBM-2	TEST	neg
0158ASS-GBM-4	TEST	neg
0161ADR-AST-1	GLIOMA	AST-III	Agressive-GLIOMA
0166AVA-GBM-1	GLIOMA	GBM	Agressive-GLIOMA
0167AVA-GBM-2	TEST	pos
0168ASP-GBM-1	GLIOMA	GBM	Agressive-GLIOMA
0175AMC-GBM-1	GLIOMA	GBM	Agressive-GLIOMA
0051BSC-ODIII-4	GLIOMA	AST-III	Agressive-GLIOMA
0048BSC-ODIII-1	TEST	neg
0049BSC-ODIII-2	TEST	neg
0050BSC-ODIII-3	TEST	neg
0053BTN-GBM-1	GLIOMA	GBM	Agressive-GLIOMA
0054BTN-GBM-2	TEST	pos
0055BTN-GBM-3	TEST	pos
0058BTN-GBM-6	TEST	neg
0060BLA-GBM-2	GLIOMA	GBM	Agressive-GLIOMA
0059BLA-GBM-1	TEST	neg
0061BLA-GBM-3	TEST	neg
0062BLA-GBM-4	TEST	neg
0065BDP-GBM-3	GLIOMA	GBM	Agressive-GLIOMA
0063BDP-GBM-1	TEST	neg
0064BDP-GBM-2	TEST	neg
0066BDP-GBM-4	TEST	pos
0067BDP-GBM-5	TEST	pos
0072BGD-ODIII-5	GLIOMA	OAST-III	Agressive-GLIOMA
0068BGD-ODIII-1	TEST	pos
0069BGD-ODIII-2	TEST	pos
0070BGD-ODIII-3	TEST	pos
0073BGD-ODIII-6	TEST	pos
0071BGD-ODIII-4-0	TEST	neg
0074BAJ-GBM-1	GLIOMA	GBM	Agressive-GLIOMA
0075BAJ-GBM-2	TEST	pos
0076BAJ-GBM-3	TEST	pos
0077BAJ-GBM-4	TEST	pos
0080BLM-GBM-3	GLIOMA	GBM	Agressive-GLIOMA
0078BLM-GBM-1	TEST	pos
0079BLM-GBM-2	TEST	pos
0081BLM-GBM-4	TEST	pos
0082BLM-GBM-5	TEST	pos
0083BLM-GBM-6	TEST	pos
0086BLA-ODII_III-3	GLIOMA	ODG-II_III	Agressive-GLIOMA
0085BLA-ODII_III-2	TEST	pos
0087BLA-ODII_III-4	TEST	neg
0088BLA-ODII_III-5	TEST	neg
0089BLA-ODII_III-6	TEST	neg
0084BLA-ODII_III-1-0	TEST	neg
0090BPG-ODII_III-1	GLIOMA	OASTII-III	Agressive-GLIOMA
0091BPG-ODII_III-2	TEST	pos
0092BPG-ODII_III-3	TEST	pos
0093BPG-ODII_III-4	TEST	neg
0097BCA-GBM-4	GLIOMA	GBM	Agressive-GLIOMA
0094BCA-GBM-1	TEST	pos
0095BCA-GBM-2	TEST	pos
0096BCA-GBM-3	TEST	pos
0098BGS-AST-1	GLIOMA	AST-II	Benign-GLIOMA
0099BGS-AST-2	TEST	pos
0100BGS-AST-3	TEST	pos
0101BGS-AST-4	TEST	pos
0103BEL-ODII-2	GLIOMA	OAST-II	Benign-GLIOMA
0102BEL-ODII-1	TEST	neg
0104BEL-ODII-3	TEST	pos
0105BPV-ODII-1	GLIOMA	ODG-II	Benign-GLIOMA
0106BPV-ODII-2	TEST	pos
0107BPV-ODII-3	TEST	pos
0108BPV-ODII-4	TEST	pos
0113BLB-GBM-4	GLIOMA	GBM	Agressive-GLIOMA
0111BLB-GBM-2	TEST	pos
0114BMM-AST-1	GLIOMA	AST-II	Benign-GLIOMA
0115BMM-AST-2	TEST	pos
0116BMM-AST-3	TEST	pos
0117BMM-AST-4	TEST	pos
0001BAL-GBM	GLIOMA	GBM	Agressive-GLIOMA
0003BBF-ODIII-2	GLIOMA	ODG-III	Agressive-GLIOMA
0002BBF-ODIII-1-0	TEST	pos
0004BBM-ODIII-1	GLIOMA	ODIII_GBM	Agressive-GLIOMA
0005BBM-ODIII-2	TEST	pos
0006BCG-ODIII	GLIOMA	ODG-III	Agressive-GLIOMA
0007BEJ-GBM-1	GLIOMA	GBM	Agressive-GLIOMA
0009BEJ-GBM-3	TEST	pos
0010BEJ-GBM-4	TEST	pos
0011BEJ-GBM-5	TEST	pos
0013BEJ-GBM-7	TEST	pos
0014BEJ-GBM-8	TEST	pos
0015BEJ-GBM-9	TEST	pos
0016BEJ-GBM-10	TEST	pos
0018BHJ-GBM-2	GLIOMA	GBM	Agressive-GLIOMA
0017BHJ-GBM-1	TEST	pos
0019BLM-GBM	GLIOMA	GBM	Agressive-GLIOMA
0020BMO-GBM-1	GLIOMA	GBM	Agressive-GLIOMA
0021BMO-GBM-2	TEST	neg
0022BMO-GBM-3	TEST	neg
0023BMY-GBM	GLIOMA	GBM	Agressive-GLIOMA
0024BMJ-ODII_III-1	GLIOMA	ODG-III	Agressive-GLIOMA
0025BMJ-ODII_III-2	TEST	pos
0026BNC-GBM	GLIOMA	GBM	Agressive-GLIOMA
0028BSJ-GBM-2	GLIOMA	GBM	Agressive-GLIOMA
0027BSJ-GBM-1	TEST	neg
0030BSS-GS-2	GLIOMA	GS	Agressive-GLIOMA
0031BAB-ODIII-1	GLIOMA	ODG-III	Agressive-GLIOMA
0032BAB-ODIII-2	TEST	pos
0035BDJ-ODII_III-3	GLIOMA	ODG-II_III	Agressive-GLIOMA
0033BDJ-ODII_III-1	TEST	pos
0034BDJ-ODII_III-2	TEST	pos
0036BDJ-ODII_III-4	TEST	pos
0041BPD-GBM-5	GLIOMA	GBM	Agressive-GLIOMA
0038BDP-GBM-2	TEST	neg
0039BDP-GBM-3	TEST	neg
0042BMR-ODIII-2	GLIOMA	ODG-III	Agressive-GLIOMA
0043BMR-ODIII-3	TEST	pos
0044BWA-ODIII	GLIOMA	ODG-III	Agressive-GLIOMA
0045BBL-GBM-1	GLIOMA	GBM	Agressive-GLIOMA
0046BBL-GBM-2	TEST	pos
0047BBL-GBM-3	TEST	pos
0048BBM-GBM	GLIOMA	GBM	Agressive-GLIOMA
0050BBR-GBM-2	GLIOMA	GBM	Agressive-GLIOMA
0049BBR-GBM-1	TEST	pos
0051BBR-GBM-3	TEST	pos
0052BBR-GBM	TEST	pos
0058BGJ-GBM-1	GLIOMA	GBM	Agressive-GLIOMA
0059BGJ-GBM-2	TEST	pos
0060BHB-GBM	GLIOMA	GBM	Agressive-GLIOMA
0061BHA-GBM-1	GLIOMA	GBM	Agressive-GLIOMA
0062BHA-GBM-2	TEST	pos
0064BHJ-GBM-2	GLIOMA	GBM	Agressive-GLIOMA
0063BHJ-GBM-1	TEST	pos
0065BHC-GBM	GLIOMA	GBM	Agressive-GLIOMA
0067BJJ-GBM-1	TEST	neg
0068BJJ-GBM-2	TEST	neg
0069BJJ-GBM-3	TEST	neg
0070BLC-GBM	GLIOMA	GBM	Agressive-GLIOMA
0073BLM-GBM-4	GLIOMA	GBM	Agressive-GLIOMA
0071BLM-GBM-1	TEST	pos
0072BLM-GBM-3	TEST	pos
0075BLM-GBM-2	TEST	neg
0076BLM-GBM-3	TEST	pos
0077BLM-GBM-4	TEST	pos
0079BLM-GBM-6	TEST	pos
0080BLM-GBM-7	TEST	pos
0081BMJ-GBM-1	GLIOMA	GBM	Agressive-GLIOMA
0082BMJ-GBM-2	TEST	pos
0084BLM-GBM-2	GLIOMA	GBM	Agressive-GLIOMA
0086BOL-GBM-2	GLIOMA	GBM	Agressive-GLIOMA
0085BOL-GBM-1	TEST	pos
0087BOL-GBM-3	TEST	pos
0088BRC-GBM	GLIOMA	GBM	Agressive-GLIOMA
0089BSA-GBM-1	GLIOMA	GBM	Agressive-GLIOMA
0090BSA-GBM-2	TEST	pos
0091BSA-GBM-3	TEST	pos
0093BSR-GBM-1	GLIOMA	GBM	Agressive-GLIOMA
0094BSR-GBM-2	TEST	pos
0095BSM-GBM-1	GLIOMA	GBM	Agressive-GLIOMA
0096BSM-GBM-2	TEST	pos
0097BSM-GBM-3	TEST	pos
0099BSM-GBM-5	TEST	neg
0101BBG-ODIII-2	GLIOMA	ODG-III	Agressive-GLIOMA
0103BNC-ODII-1	GLIOMA	ODG-II	Benign-GLIOMA
0104BNC-ODII-2	TEST	pos
0105BNC-ODII-3	TEST	pos
0106BNC-ODII-4	TEST	pos
0107BRU-ODII-1	GLIOMA	ODG-II	Benign-GLIOMA
0108BRU-ODII-2	TEST	pos
0053BGJ-AST-2-0	GLIOMA	GBM	Agressive-GLIOMA
0054BGJ-AST-3-0	TEST	pos
0055BGJ-AST-4-0	TEST	pos
0056BGJ-AST-5-0	TEST	pos
0057BGJ-AST-6-0	TEST	pos
0005PT2-SCL-2	CONTROL	CTX	Control
0007PT3-MLF-1	CONTROL	CTX	Control

## Sheet: Control and Tumor Folds
Seed 423, Data for Figure 2									Seed 1117, Data for Figure 2									Seed 2453, Data for Figure 2									Seed 1648, Data for Figure 3. For control tumor clasification task fold 3 is used to draw the figure.
Fold 1	Fold 2	Fold 3	Fold 4	Fold 5	Fold 6	Fold 7	Fold 8		Fold 1	Fold 2	Fold 3	Fold 4	Fold 5	Fold 6	Fold 7	Fold 8		Fold 1	Fold 2	Fold 3	Fold 4	Fold 5	Fold 6	Fold 7	Fold 8		Fold 1	Fold 2	Fold 3	Fold 4	Fold 5	Fold 6	Fold 7	Fold 8
0022SRE-MLF	0001HVA-AST	0015PEN-AST	0014A-SJ-AST	0024DAR-SCL1	0035NLI-SCL1	0013MIC-AST	0015A-GF-AST		0014A-SJ-AST	0001HVA-AST	0015PEN-AST	0013MIC-AST	0024DAR-SCL1	0065HIL-EPI2	0002GFR-AST	0015A-GF-AST		0013MIC-AST	0015PEN-AST	0001HVA-AST	0004PCL-AST	0025FER-GGG1	0015A-GF-AST	0003RAR-AST	0014A-SJ-AST		0015PEN-AST	0015A-GF-AST	0024DAR-SCL1	0036KEA-SCL1	0013MIC-AST	0001HVA-AST	0003RAR-AST	0023DAS-DNET-1
0033WER-SCL1	0045KGA-DNET-1	0003RAR-AST	0004PCL-AST	0024DAR-SCL2	0064HR0-GBM	0002GFR-AST	0028KLA-EPI1		0003RAR-AST	0026WIO-DNET-1	0004PCL-AST	0023DAS-DNET-1	0024DAR-SCL2	0040FAT-SCL1	0028KLA-EPI1	0031YEH-SCL10		0029KUH-SCL1	0024DAR-SCL1	0059AER-MLF2	0022SRE-MLF	0025FER-GGG2	0033WER-SCL1	0023DAS-DNET-1	0002GFR-AST		0002GFR-AST	0014A-SJ-AST	0024DAR-SCL2	0036KEA-SCL3	0004PCL-AST	0025FER-GGG1	0034SAN-DNET-2	0023DAS-DNET-2
0033WER-SCL3	0047MGO-DNET	0055PAE-GGG1	0023DAS-DNET-1	0025FER-GGG1	0080BID-GBM	0034SAN-DNET-2	0028KLA-EPI2		0029KUH-SCL1	0026WIO-DNET-2	0022SRE-MLF	0023DAS-DNET-2	0025FER-GGG1	0069BAT-EPI3	0028KLA-EPI2	0038DEG-EPI		0029KUH-SCL2	0024DAR-SCL2	0044JER-EPI2	0028KLA-EPI1	0043LOR-DNET-2	0033WER-SCL3	0023DAS-DNET-2	0026WIO-DNET-1		0022SRE-MLF	0031YEH-SCL10	0028KLA-EPI1	0060BRI-EPI2	0040FAT-SCL1	0025FER-GGG2	0068KHI-SCL2	0029KUH-SCL1
0038DEG-EPI	0059AER-MLF2	0055PAE-GGG2	0023DAS-DNET-2	0025FER-GGG2	0088SRA-GBM	0036KEA-SCL1	0028KLA-EPI3		0029KUH-SCL2	0039IAM-EPI1	0033WER-SCL1	0045KGA-DNET-1	0025FER-GGG2	0069BAT-EPI10	0028KLA-EPI3	0046WIO-DNET		0029KUH-SCL3	0036KEA-SCL1	0060BRI-EPI1	0028KLA-EPI2	0065HIL-EPI2	0034SAN-DNET-2	0035NLI-SCL2	0026WIO-DNET-2		0038DEG-EPI	0033WER-SCL1	0028KLA-EPI2	0049ZIO-SCL1	0034SAN-DNET-1	0026WIO-DNET-1	0060BRI-EPI1	0029KUH-SCL2
0039IAM-EPI1	0068KHI-SCL2	0055PAE-GGG3	0026WIO-DNET-1	0046WIO-DNET	0013LJE-GBM-00	0036KEA-SCL3	0029KUH-SCL1		0029KUH-SCL3	0039IAM-EPI2	0033WER-SCL3	0068KHI-SCL2	0047MGO-DNET	0034SAN-DNET-1	0036KEA-SCL1	0044JER-EPI1		0031YEH-SCL10	0036KEA-SCL3	0069BAT-EPI30	0028KLA-EPI3	0068KHI-SCL2	0038DEG-EPI	0044JER-EPI1	0055PAE-GGG1		0040FAT-SCL2	0033WER-SCL3	0028KLA-EPI3	0059AER-MLF1	0035NLI-SCL1	0026WIO-DNET-2	0062FLI-EPI1	0029KUH-SCL3
0039IAM-EPI2	0044JER-EPI2	0065HIL-EPI2	0026WIO-DNET-2	0033WER-SCL2	0001CNA-GBM	0049ZIO-SCL2	0029KUH-SCL2		0034SAN-DNET-2	0040FAT-SCL2	0035NLI-SCL2	0031YEH-SCL20	0044JER-EPI2	0043LOR-DNET-1	0036KEA-SCL3	0059AER-MLF1		0039IAM-EPI1	0049ZIO-SCL2	0064HR0-GBM	0047MGO-DNET	0069BAT-EPI3	0045KGA-DNET-1	0069BAT-EPI2	0055PAE-GGG2		0046WIO-DNET	0039IAM-EPI1	0043LOR-DNET-2	0065HIL-EPI1	0044JER-EPI1	0035NLI-SCL2	0069BAT-EPI30	0049ZIO-SCL2
0040FAT-SCL2	0069BAT-EPI3	0072PRA-MLF2	0031YEH-SCL10	0034SAN-DNET-1	0005SAN-GBM	0061BIS-DNET-2	0029KUH-SCL3		0049ZIO-SCL2	0060BRI-EPI2	0043LOR-DNET-2	0031YEH-SCL30	0068KHI-SCL1	0071B00-GBM	0061BIS-DNET-2	0066GAY-DNET-1		0039IAM-EPI2	0072PRA-MLF2	0072LDR-GBM	0054DEL-SCL2	0069BAT-EPI10	0046WIO-DNET	0079WEN-GBM	0055PAE-GGG3		0062FLI-EPI3	0039IAM-EPI2	0045KGA-DNET-1	0069BRE-GBM	0074KNT-GBM	0047MGO-DNET	0064HR0-GBM	0061BIS-DNET-2
0054DEL-SCL2	0069BAT-EPI10	0068KHI-SCL1	0066GAY-DNET-2	0062FLI-EPI1	0011AHE-GBM	0040FAT-SCL1	0035NLI-SCL2		0054DEL-SCL2	0072PRA-MLF2	0066GAY-DNET-2	0069BAT-EPI30	0061BIS-DNET-1	0072LDR-GBM	0062FLI-EPI3	0017HAR-GBM-0		0040FAT-SCL2	0066GAY-DNET-2	0078TLA-GBM	0031YEH-SCL20	0065HIL-EPI1	0063PAT-SCL1	0085MRA-GBM	0060BRI-EPI2		0063PAT-SCL1	0054DEL-SCL2	0069BAT-EPI3	0084BHR-GBM	0079WEN-GBM	0055PAE-GGG1	0080BID-GBM	0066GAY-DNET-2
0060BRI-EPI2	0044JER-EPI1	0068DC1-GBM	0066GAY-DNET-3	0077RVE-GBM	0018DPI-GBM	0036KEA-SCL2	0043LOR-DNET-2		0055PAE-GGG1	0033WER-SCL2	0054DEL-SCL1	0048NLI-SCL	0049ZIO-SCL1	0086NUS-GBM	0063PAT-SCL1	0081BAN-GBM		0061BIS-DNET-2	0040FAT-SCL1	0017A-GC-GBM	0031YEH-SCL30	0082FON-GBM	0063PAT-SCL2	0013A-BJ-GBM	0062FLI-EPI3		0063PAT-SCL2	0059AER-MLF2	0069BAT-EPI10	0004A-MC-GBM	0086NUS-GBM	0055PAE-GGG2	0083SAB-GBM	0044JER-EPI2
0031YEH-SCL20	0059AER-MLF1	0070SVO-GBM	0061BIS-DNET-1	0084BHR-GBM	0058OER-ODIII	0060BRI-EPI1	0062FLI-EPI3		0055PAE-GGG2	0060BRI-EPI1	0062FLI-EPI1	0064HR0-GBM	0077RVE-GBM	0088SRA-GBM	0063PAT-SCL2	0085MRA-GBM		0035NLI-SCL1	0033WER-SCL2	0018A-AJ-GBM	0034SAN-DNET-1	0088SRA-GBM	0062FLI-EPI1	0016A-GF-GBM-bis	0036KEA-SCL2		0065HIL-EPI2	0068KHI-SCL1	0033WER-SCL2	0012FMA-GBM-0	0087EEL-GBM-0	0055PAE-GGG3	0085MRA-GBM	0031YEH-SCL20
0031YEH-SCL30	0065SOU-GBM	0075GAT-GBM	0065HIL-EPI1	0022RRI-GBM	0068BAU-ODIII	0054DEL-SCL1	0063PAT-SCL1		0055PAE-GGG3	0069BAT-EPI2	0072PRA-MLF1	0025SEN-GBM-0	0079WEN-GBM	0016A-GF-GBM-bis	0035NLI-SCL1	0009A-AC-GBM-bis		0074KNT-GBM	0059AER-MLF1	0007BMA-GBM-0	0066GAY-DNET-3	0004A-MC-GBM	0048NLI-SCL	0008VMA-GBM	0061BIS-DNET-1		0072PRA-MLF2	0061BIS-DNET-1	0066GAY-DNET-3	0004SRO-GBM	0012A-HA-GBM	0017HAR-GBM-0	0017A-GC-GBM	0031YEH-SCL30
0049ZIO-SCL1	0071B00-GBM	0079WEN-GBM	0066GAY-DNET-1	0008A-OD-ODII_III	0021VTH-ODII	0069BAT-EPI30	0063PAT-SCL2		0059AER-MLF2	0065SOU-GBM	0054GEA-GBM-0	0074KNT-GBM	0082FON-GBM	0018DPI-GBM	0005SAN-GBM	0013LJE-GBM-00		0084BHR-GBM	0017HAR-GBM-0	0001CNA-GBM	0068KHI-SCL1	0012A-HA-GBM	0070SVO-GBM	0002ODU-ODII_III	0054DEL-SCL1		0043LOR-DNET-1	0066GAY-DNET-1	0054DEL-SCL1	0005SAN-GBM	0016A-GF-GBM-bis	0071B00-GBM	0013LJE-GBM-00	0036KEA-SCL2
0072PRA-MLF1	0074KNT-GBM	0081BAN-GBM	0017HAR-GBM-0	0063DAN-ODIII	0005ADB-GBM-1	0069BRE-GBM	0043LOR-DNET-1		0036KEA-SCL2	0068DC1-GBM	0069BRE-GBM	0013A-BJ-GBM	0084BHR-GBM	0056BIM-ODIII	0016MCH-GBM-0	0001CNA-GBM		0087EEL-GBM-0	0025SEN-GBM-0	0010BJO-GBM	0049ZIO-SCL1	0002DCH-GBM	0071B00-GBM	0064MUG-ODIII	0066GAY-DNET-1		0069BAT-EPI2	0072PRA-MLF1	0048NLI-SCL	0010BJO-GBM	0018A-AJ-GBM	0013A-BJ-GBM	0007BMA-GBM-0	0065SOU-GBM
0069BAT-EPI2	0085MRA-GBM	0082FON-GBM	0025SEN-GBM-0	0009AAR-ODII	0006ADB-GBM-2	0072LDR-GBM	0048NLI-SCL		0066GAY-DNET-3	0075GAT-GBM	0083SAB-GBM	0003MGE-GBM	0004A-MC-GBM	0015KAN-ODII	0022RRI-GBM	0025DRE-GBM		0004SRO-GBM	0065SOU-GBM	0019ZNA-GBM	0043LOR-DNET-1	0006KMO-ODIII	0083SAB-GBM	0073AEL-ODII	0068DC1-GBM		0054GEA-GBM-0	0068DC1-GBM	0025SEN-GBM-0	0023SJA-GBM	0003MGE-GBM	0018DPI-GBM	0002DCH-GBM	0075GAT-GBM
0009A-AC-GBM-bis	0013A-BJ-GBM	0086NUS-GBM	0054GEA-GBM-0	0013BAL-ODII	0007ADB-GBM-3	0076CAT-GBM	0004A-MC-GBM		0065HIL-EPI1	0076CAT-GBM	0019A-GF-GBM	0004SRO-GBM	0012FMA-GBM-0	0005ADB-GBM-1	0063DAN-ODIII	0006A-GJ-ODIII		0005SAN-GBM	0075GAT-GBM	0023SJA-GBM	0072PRA-MLF1	0011AHE-GBM	0086NUS-GBM	0004SAN-ODII	0009A-AC-GBM-bis		0076CAT-GBM	0073FON-GBM	0070SVO-GBM	0055MON-ODIII	0017SYV-GBM	0019ZNA-GBM	0020MCL-GBM	0009A-AC-GBM-bis
0007BMA-GBM-0	0012FMA-GBM-0	0016A-GF-GBM-bis	0073FON-GBM	0018LPI-ODII	0008ADB-GBM-4	0087EEL-GBM-0	0018A-AJ-GBM		0070SVO-GBM	0078TLA-GBM	0020A-GF-GBM	0006KMO-ODIII	0002DCH-GBM	0006ADB-GBM-2	0064MUG-ODIII	0057FIM-ODIII		0016MCH-GBM-0	0076CAT-GBM	0024EJE-GBM	0054GEA-GBM-0	0015LDA-GBM	0003MGE-GBM	0008SCH-ODII_III	0014BPI-GBM		0077RVE-GBM	0019A-GF-GBM	0072LDR-GBM	0057FIM-ODIII	0021GRI-GBM	0011A-WS-ODIII	0024EJE-GBM	0006KMO-ODIII
0006KMO-ODIII	0004SRO-GBM	0019A-GF-GBM	0078TLA-GBM	0019HCA-ODII	0009ADB-GBM-5	0012A-HA-GBM	0010BJO-GBM		0073FON-GBM	0012A-HA-GBM	0011AHE-GBM	0019ZNA-GBM	0010BJO-GBM	0007ADB-GBM-3	0068BAU-ODIII	0073AEL-ODII		0001A-SC-ODIII	0077RVE-GBM	0005A-BA-ODII	0069BRE-GBM	0007A-WD-ODII	0020MCL-GBM	0013BAL-ODII	0017SYV-GBM		0078TLA-GBM	0020A-GF-GBM	0081BAN-GBM	0064MUG-ODIII	0069HIR-ODIII	0012SDI-ODII	0061HHR-ODIII	0022RRI-GBM
0020MCL-GBM	0009ZMI-GBM	0020A-GF-GBM	0083SAB-GBM	0024NTH-ODII_III	0010ADB-GBM-6	0017A-GC-GBM	0016MCH-GBM-0		0080BID-GBM	0007BMA-GBM-0	0017SYV-GBM	0023SJA-GBM	0024EJE-GBM	0008ADB-GBM-4	0070NAT-ODIII	0075MRA-ODII		0055MON-ODIII	0080BID-GBM	0008A-OD-ODII_III	0073FON-GBM	0068BAU-ODIII	0058OER-ODIII	0015KAN-ODII	0018DPI-GBM		0001CNA-GBM	0011AHE-GBM	0082FON-GBM	0066MIL-ODIII	0070NAT-ODIII	0021VTH-ODII	0062FD1-ODIII	0008A-OD-ODII_III
0007A-WD-ODII	0015LDA-GBM	0002DCH-GBM	0014BPI-GBM	0054APE-GBM-4	0018BCY-GBM-1	0003MGE-GBM	0017SYV-GBM		0087EEL-GBM-0	0008VMA-GBM	0008A-OD-ODII_III	0007A-WD-ODII	0011A-WS-ODIII	0009ADB-GBM-5	0071NAT-ODIII	0005KNA-ODII		0059BLI-ODIII	0081BAN-GBM	0011A-WS-ODIII	0012FMA-GBM-0	0021VTH-ODII	0069HIR-ODIII	0018LPI-ODII	0021GRI-GBM		0009ZMI-GBM	0016MCH-GBM-0	0088SRA-GBM	0003LHE-ODIII	0071NAT-ODIII	0005ADB-GBM-1	0068BAU-ODIII	0021A-BL-ODIII
0011A-WS-ODIII	0023SJA-GBM	0019ZNA-GBM	0024EJE-GBM	0051APE-GBM-1	0019BCY-GBM-2	0008VMA-GBM	0005A-BA-ODII		0017A-GC-GBM	0015LDA-GBM	0001A-SC-ODIII	0007BFA-ODII	0021A-BL-ODIII	0010ADB-GBM-6	0077DNN-ODIII	0008SCH-ODII_III		0061HHR-ODIII	0019A-GF-GBM	0062FD1-ODIII	0009ZMI-GBM	0025GYV-ODII	0070NAT-ODIII	0005ADB-GBM-1	0025DRE-GBM		0014BPI-GBM	0005A-BA-ODII	0008VMA-GBM	0005KNA-ODII	0004SAN-ODII	0006ADB-GBM-2	0075MRA-ODII	0067BER-ODIII
0021A-BL-ODIII	0002ODU-ODII_III	0021GRI-GBM	0002A-MC-ODIII-bis	0052APE-GBM-2	0020BCY-GBM-3-bis	0025DRE-GBM	0070NAT-ODIII		0018A-AJ-GBM	0021GRI-GBM	0061HHR-ODIII	0017SJA-ODII_III	0010A-MD-OD	0013BRC-GBM-1	0001AMA-ODIII	0012SDI-ODII		0063DAN-ODIII	0020A-GF-GBM	0007BFA-ODII	0056BIM-ODIII	0026GAL-ODIII	0071NAT-ODIII	0006ADB-GBM-2	0057FIM-ODIII		0002A-MC-ODIII-bis	0007A-WD-ODII	0015LDA-GBM	0015KAN-ODII	0016ARJ-GBM-1	0007ADB-GBM-3	0007BFA-ODII	0001AMA-ODIII
0055MON-ODIII	0056BIM-ODIII	0066MIL-ODIII	0059BLI-ODIII	0053APE-GBM-3	0021BCY-GBM-4-bis	0001A-SC-ODIII	0071NAT-ODIII		0009ZMI-GBM	0002ODU-ODII_III	0069HIR-ODIII	0018LPI-ODII	0055MON-ODIII	0014BRC-GBM-2	0016THO-ODII	0054APE-GBM-4		0066MIL-ODIII	0013LJE-GBM-00	0007BDE-GBM-1	0067BER-ODIII	0031BCS-GBM-1	0014BLI-ODII	0007ADB-GBM-3	0065LIN-ODIII		0058OER-ODIII	0010A-MD-OD	0025DRE-GBM	0016THO-ODII	0017ARJ-GBM-2-bis	0008ADB-GBM-4	0013BAL-ODII	0008SCH-ODII_III
0061HHR-ODIII	0057FIM-ODIII	0017SJA-ODII_III	0005KNA-ODII	0055APE-GBM-5	0022BCY-GBM-5-0	0006A-GJ-ODIII	0003LHE-ODIII		0014BPI-GBM	0059BLI-ODIII	0024NTH-ODII_III	0021VTH-ODII	0058OER-ODIII	0015BRC-GBM-3	0020LMA-ODII	0051APE-GBM-1		0003LHE-ODIII	0022RRI-GBM	0008BDE-GBM-2	0075MRA-ODII	0032BCS-GBM-2	0024NTH-ODII_III	0008ADB-GBM-4	0001AMA-ODIII		0059BLI-ODIII	0056BIM-ODIII	0002ODU-ODII_III	0018LPI-ODII	0018ARJ-GBM-3	0009ADB-GBM-5	0019HCA-ODII	0009AAR-ODII
0062FD1-ODIII	0064MUG-ODIII	0020LMA-ODII	0016ARJ-GBM-1	0056APE-GBM-6	0010PT4-ODII-1	0010A-MD-OD	0014BLI-ODII		0020MCL-GBM	0062FD1-ODIII	0027BFM-GBM-1	0025GYV-ODII	0065LIN-ODIII	0016BRC-GBM-4	0023LMA-ODIII	0052APE-GBM-2		0006MMI-ODIII	0002A-MC-ODIII-bis	0009BDE-GBM-3	0077DNN-ODIII	0033BCS-GBM-3	0027WBE-ODIII	0009ADB-GBM-5	0023LMA-ODIII		0065LIN-ODIII	0063DAN-ODIII	0001A-SC-ODIII	0023LMA-ODIII	0031BCS-GBM-1	0010ADB-GBM-6	0026GAL-ODIII	0022BMA-ODII
0065LIN-ODIII	0069HIR-ODIII	0026GAL-ODIII	0017ARJ-GBM-2-bis	0048ABG-DNET-1	0011PT4-ODII-2	0067BER-ODIII	0004ALF-GBM-1		0005A-BA-ODII	0066MIL-ODIII	0028BFM-GBM-2	0063ADP-GBM-2	0009AAR-ODII	0017BRC-GBM-5	0025BBD-GBM-4	0053APE-GBM-3		0016THO-ODII	0006A-GJ-ODIII	0010BDE-GBM-4	0012SDI-ODII	0034BCS-GBM-4	0016ARJ-GBM-1	0010ADB-GBM-6	0004ALF-GBM-1		0077DNN-ODIII	0073AEL-ODII	0006A-GJ-ODIII	0007BDE-GBM-1	0032BCS-GBM-2	0013BRC-GBM-1	0054APE-GBM-4	0024NTH-ODII_III
0073AEL-ODII	0008SCH-ODII_III	0038BLO-GBM-2	0018ARJ-GBM-3	0049ABG-DNET-2	0012PT4-ODII-3	0075MRA-ODII	0022AVD-ODIII-1		0002A-MC-ODIII-bis	0003LHE-ODIII	0029BFM-GBM-3	0062ADP-GBM-1	0014BLI-ODII	0038BLO-GBM-2	0023BBD-GBM-1	0055APE-GBM-5		0027BFM-GBM-1	0021A-BL-ODIII	0011BDE-GBM-5	0022BMA-ODII	0035BCS-GBM-5	0017ARJ-GBM-2-bis	0010PT4-ODII-1	0054APE-GBM-4		0020LMA-ODII	0027WBE-ODIII	0006MMI-ODIII	0008BDE-GBM-2	0033BCS-GBM-3	0014BRC-GBM-2	0051APE-GBM-1	0025GYV-ODII
0077DNN-ODIII	0025GYV-ODII	0037BLO-GBM-1-bis	0025BBD-GBM-4	0075AOM-ODII-5	0045ALC-ODII-1	0001AMA-ODIII	0023AVD-ODIII-2		0067BER-ODIII	0004SAN-ODII	0030BFM-GBM-4-bis	0064ADP-GBM-3	0022BMA-ODII	0037BLO-GBM-1-bis	0024BBD-GBM-3	0056APE-GBM-6		0028BFM-GBM-2	0010A-MD-OD	0012BDE-GBM-6	0025BBD-GBM-4	0036BCS-GBM-6	0018ARJ-GBM-3	0011PT4-ODII-2	0051APE-GBM-1		0020ASH-ODII-2	0004ALF-GBM-1	0014BLI-ODII	0009BDE-GBM-3	0034BCS-GBM-4	0015BRC-GBM-3	0052APE-GBM-2	0025BBD-GBM-4
0004SAN-ODII	0063ADP-GBM-2	0039BLO-GBM-3	0023BBD-GBM-1	0073AOM-ODII-3	0046ALC-ODII-2	0006MMI-ODIII	0024AVD-ODIII-3		0019HCA-ODII	0006MMI-ODIII	0027AJL-RN-1	0065ADP-GBM-4	0016ARJ-GBM-1	0039BLO-GBM-3	0044AZF-GGAB-5	0018BCY-GBM-1		0029BFM-GBM-3	0005KNA-ODII	0022AVD-ODIII-1	0023BBD-GBM-1	0045ALC-ODII-1	0013BRC-GBM-1	0012PT4-ODII-3	0052APE-GBM-2		0021ASH-ODII-3	0063ADP-GBM-2	0017SJA-ODII_III	0010BDE-GBM-4	0035BCS-GBM-5	0016BRC-GBM-4	0053APE-GBM-3	0023BBD-GBM-1
0007BFA-ODII	0062ADP-GBM-1	0040BLO-GBM-4	0024BBD-GBM-3	0071AOM-ODII-1	0047ALC-ODII-3-0	0015KAN-ODII	0025AVD-ODIII-4		0004ALF-GBM-1	0013BAL-ODII	0028AJL-RN-2	0007BDE-GBM-1	0017ARJ-GBM-2-bis	0040BLO-GBM-4	0040AZF-GGAB-1-0	0019BCY-GBM-2		0030BFM-GBM-4-bis	0009AAR-ODII	0023AVD-ODIII-2	0024BBD-GBM-3	0046ALC-ODII-2	0014BRC-GBM-2	0044AZF-GGAB-5	0053APE-GBM-3		0049ABC-ODII-1	0062ADP-GBM-1	0030ASG-ODIII-1	0011BDE-GBM-5	0036BCS-GBM-6	0017BRC-GBM-5	0055APE-GBM-5	0024BBD-GBM-3
0012SDI-ODII	0064ADP-GBM-3	0042BPD-GBM-2-0	0031BCS-GBM-1	0072AOM-ODII-2	0048ALC-ODII-4	0022BMA-ODII	0026AVD-ODIII-5		0006AOJ-SCL-1	0026GAL-ODIII	0029AJL-RN-3	0008BDE-GBM-2	0018ARJ-GBM-3	0022AVD-ODIII-1	0041AZF-GGAB-2-0	0020BCY-GBM-3-bis		0035ARJ-ODIII-1-0	0017SJA-ODII_III	0024AVD-ODIII-3	0030ASG-ODIII-1	0047ALC-ODII-3-0	0015BRC-GBM-3	0040AZF-GGAB-1-0	0055APE-GBM-5		0050ABC-ODII-2	0064ADP-GBM-3	0031ASG-ODIII-2	0012BDE-GBM-6	0038BLO-GBM-2	0027BFM-GBM-1	0056APE-GBM-6	0022AVD-ODIII-1
0016THO-ODII	0065ADP-GBM-4	0041BPD-GBM-1	0032BCS-GBM-2	0077ARA-GBM-2	0013AWR-GS-2	0013BRC-GBM-1	0044AZF-GGAB-5		0007AOJ-SCL-2	0027WBE-ODIII	0057AGP-GS-1	0009BDE-GBM-3	0031BCS-GBM-1	0023AVD-ODIII-2	0042AZF-GGAB-3	0021BCY-GBM-4-bis		0036ARJ-ODIII-2-0	0019HCA-ODII	0025AVD-ODIII-4	0031ASG-ODIII-2	0048ALC-ODII-4	0016BRC-GBM-4	0041AZF-GGAB-2-0	0056APE-GBM-6		0044AZF-GGAB-5	0065ADP-GBM-4	0032ASG-ODIII-3	0035ARJ-ODIII-1-0	0037BLO-GBM-1-bis	0028BFM-GBM-2	0018BCY-GBM-1	0023AVD-ODIII-2
0023LMA-ODIII	0007BDE-GBM-1	0042BPD-GBM-2	0033BCS-GBM-3	0076ARA-GBM-1	0011AWR-GS-5	0014BRC-GBM-2	0040AZF-GGAB-1-0		0016ABE-SCL-1	0030ASG-ODIII-1	0058AGP-GS-2	0010BDE-GBM-4	0032BCS-GBM-2	0024AVD-ODIII-3	0043AZF-GGAB-4	0022BCY-GBM-5-0		0037ARJ-ODIII-3-0	0020LMA-ODII	0026AVD-ODIII-5	0032ASG-ODIII-3	0049ABC-ODII-1	0017BRC-GBM-5	0042AZF-GGAB-3	0018BCY-GBM-1		0040AZF-GGAB-1-0	0057AGP-GS-1	0033ASG-ODIII-4	0036ARJ-ODIII-2-0	0039BLO-GBM-3	0029BFM-GBM-3	0019BCY-GBM-2	0024AVD-ODIII-3
0027WBE-ODIII	0008BDE-GBM-2	0043BPD-GBM-3	0034BCS-GBM-4	0078ARA-GBM-3	0012AWR-GS-1	0015BRC-GBM-3	0041AZF-GGAB-2-0		0017ABE-SCL-2	0031ASG-ODIII-2	0059AGP-GS-3	0011BDE-GBM-5	0033BCS-GBM-3	0025AVD-ODIII-4	0002ADA-EPI-2	0042BPD-GBM-2-0		0038ARJ-ODIII-4	0063ADP-GBM-2	0008AGN-DNET-1	0033ASG-ODIII-4	0050ABC-ODII-2	0038BLO-GBM-2	0043AZF-GGAB-4	0019BCY-GBM-2		0041AZF-GGAB-2-0	0058AGP-GS-2	0034ASG-ODIII-5	0037ARJ-ODIII-3-0	0040BLO-GBM-4	0030BFM-GBM-4-bis	0020BCY-GBM-3-bis	0025AVD-ODIII-4
0002ASE-ODIII-2	0009BDE-GBM-3	0044BPD-GBM-4	0035BCS-GBM-5	0128AVA-GBM-1	0014AWR-GS-3	0016BRC-GBM-4	0042AZF-GGAB-3		0048ABG-DNET-1	0032ASG-ODIII-3	0060AGP-GS-4	0012BDE-GBM-6	0034BCS-GBM-4	0026AVD-ODIII-5	0003ADA-EPI-3	0041BPD-GBM-1		0039ARJ-ODIII-5	0062ADP-GBM-1	0009AGN-DNET-2	0034ASG-ODIII-5	0027AJL-RN-1	0037BLO-GBM-1-bis	0013AWR-GS-2	0020BCY-GBM-3-bis		0042AZF-GGAB-3	0059AGP-GS-3	0010AHP-DNET-1	0038ARJ-ODIII-4	0010PT4-ODII-1	0042BPD-GBM-2-0	0021BCY-GBM-4-bis	0026AVD-ODIII-5
0001ASE-ODIII-1	0010BDE-GBM-4	0016ABE-SCL-1	0036BCS-GBM-6	0130AVA-GBM-3	0010AHP-DNET-1	0017BRC-GBM-5	0043AZF-GGAB-4		0049ABG-DNET-2	0033ASG-ODIII-4	0061AGP-GS-5	0035ARJ-ODIII-1-0	0035BCS-GBM-5	0075AOM-ODII-5	0004ADA-EPI-4	0042BPD-GBM-2		0005ANS-EPI-1	0064ADP-GBM-3	0006AOJ-SCL-1	0027ASP-SCL-2-0	0028AJL-RN-2	0039BLO-GBM-3	0011AWR-GS-5	0021BCY-GBM-4-bis		0043AZF-GGAB-4	0060AGP-GS-4	0011AHP-DNET-2	0039ARJ-ODIII-5	0011PT4-ODII-2	0041BPD-GBM-1	0022BCY-GBM-5-0	0027AJL-RN-1
0003ASE-ODIII-3	0011BDE-GBM-5	0017ABE-SCL-2	0035ARJ-ODIII-1-0	0131AVA-GBM-4	0011AHP-DNET-2	0027BFM-GBM-1	0012ARJ-SCL-1		0124ADJ-GBM-1-0	0034ASG-ODIII-5	0013AWR-GS-2	0036ARJ-ODIII-2-0	0036BCS-GBM-6	0073AOM-ODII-3	0005ANS-EPI-1	0043BPD-GBM-3		0028AGM-SCL-1	0065ADP-GBM-4	0007AOJ-SCL-2	0026ASP-EPI-1-00	0029AJL-RN-3	0040BLO-GBM-4	0012AWR-GS-1	0022BCY-GBM-5-0		0022ABG-MLF-1	0061AGP-GS-5	0012ARJ-SCL-1	0001BUC-ODII-1	0012PT4-ODII-3	0042BPD-GBM-2	0002ASE-ODIII-2	0028AJL-RN-2
0001BUC-ODII-1	0012BDE-GBM-6	0022ABG-MLF-1	0036ARJ-ODIII-2-0	0107AHR-GBM-1-0	0015ARS-EPI-2	0028BFM-GBM-2	0013ARJ-SCL-2		0125ADJ-GBM-2	0049ABC-ODII-1	0011AWR-GS-5	0037ARJ-ODIII-3-0	0010PT4-ODII-1	0071AOM-ODII-1	0020ABF-SCL-1	0044BPD-GBM-4		0066ASC-ODII-1	0002ASE-ODIII-2	0012ARJ-SCL-1	0138AKS-ODIII-4	0057AGP-GS-1	0001BUC-ODII-1	0014AWR-GS-3	0042BPD-GBM-2-0		0023ABG-MLF-2	0006AOJ-SCL-1	0013ARJ-SCL-2	0002BUC-ODII-2	0002ADA-EPI-2	0043BPD-GBM-3	0001ASE-ODIII-1	0029AJL-RN-3
0002BUC-ODII-2	0020ASH-ODII-2	0023ABG-MLF-2	0037ARJ-ODIII-3-0	0148AFG-GBM-2	0066ASC-ODII-1	0029BFM-GBM-3	0024AVA-EPI-1		0126ADJ-GBM-3	0050ABC-ODII-2	0012AWR-GS-1	0038ARJ-ODIII-4	0011PT4-ODII-2	0072AOM-ODII-2	0022ABG-MLF-1	0002ASE-ODIII-2		0067ASC-ODII-2	0001ASE-ODIII-1	0013ARJ-SCL-2	0136AKS-ODIII-2	0058AGP-GS-2	0002BUC-ODII-2	0018APH-EPI-1	0041BPD-GBM-1		0148AFG-GBM-2	0007AOJ-SCL-2	0028AGM-SCL-1	0003BUC-ODII-3	0003ADA-EPI-3	0044BPD-GBM-4	0003ASE-ODIII-3	0013AWR-GS-2
0003BUC-ODII-3	0021ASH-ODII-3	0082ABY-GBM-4-0	0038ARJ-ODIII-4	0147AFG-GBM-1	0067ASC-ODII-2	0030BFM-GBM-4-bis	0025AVA-EPI-2		0127ADJ-GBM-4	0018APH-EPI-1	0014AWR-GS-3	0039ARJ-ODIII-5	0012PT4-ODII-3	0077ARA-GBM-2	0023ABG-MLF-2	0001ASE-ODIII-1		0069ASC-ODII-4	0003ASE-ODIII-3	0015ARS-EPI-2	0137AKS-ODIII-3	0059AGP-GS-3	0003BUC-ODII-3	0019APH-EPI-2	0042BPD-GBM-2		0147AFG-GBM-1	0075AOM-ODII-5	0112ARM-GBM-1	0004BUC-ODII-4	0004ADA-EPI-4	0034ABC-SCL-1-0	0045ALC-ODII-1	0011AWR-GS-5
0004BUC-ODII-4	0049ABC-ODII-1	0079ABY-GBM-1	0039ARJ-ODIII-5	0149AFG-GBM-3	0069ASC-ODII-4	0030ASG-ODIII-1	0112ARM-GBM-1		0128AVA-GBM-1	0019APH-EPI-2	0010AHP-DNET-1	0045ALC-ODII-1	0012ARJ-SCL-1	0076ARA-GBM-1	0093AVT-AST-1	0003ASE-ODIII-3		0068ASC-ODII-3-0	0020ASH-ODII-2	0016ABE-SCL-1	0086BLA-ODII_III-3	0060AGP-GS-4	0004BUC-ODII-4	0097ALD-GBM-1	0043BPD-GBM-3		0149AFG-GBM-3	0073AOM-ODII-3	0113ARM-GBM-2	0005BUC-ODII-5	0024AVA-EPI-1	0027ASP-SCL-2-0	0046ALC-ODII-2	0012AWR-GS-1
0005BUC-ODII-5	0050ABC-ODII-2	0081ABY-GBM-3	0027AJL-RN-1	0150AFG-GBM-4	0068ASC-ODII-3-0	0031ASG-ODIII-2	0113ARM-GBM-2		0130AVA-GBM-3	0089APH-GBM-1	0011AHP-DNET-2	0046ALC-ODII-2	0013ARJ-SCL-2	0078ARA-GBM-3	0096AVT-AST-4	0020ASH-ODII-2		0083ASN-GBM-1	0021ASH-ODII-3	0017ABE-SCL-2	0085BLA-ODII_III-2	0061AGP-GS-5	0005BUC-ODII-5	0143ABM-GBM-1	0044BPD-GBM-4		0150AFG-GBM-4	0071AOM-ODII-1	0114ARM-GBM-3	0006BUC-ODII-6	0025AVA-EPI-2	0026ASP-EPI-1-00	0047ALC-ODII-3-0	0014AWR-GS-3
0006BUC-ODII-6	0057AGP-GS-1	0080ABY-GBM-2-0	0028AJL-RN-2	0151AFG-GBM-5	0093AVT-AST-1	0032ASG-ODIII-3	0114ARM-GBM-3		0131AVA-GBM-4	0091APH-GBM-3	0107AHR-GBM-1-0	0047ALC-ODII-3-0	0066ASC-ODII-1	0082ABY-GBM-4-0	0094AVT-AST-2	0021ASH-ODII-3		0087ASN-GBM-5	0034ABC-SCL-1-0	0070AKS-GBM-1	0087BLA-ODII_III-4	0002ADA-EPI-2	0006BUC-ODII-6	0144ABM-GBM-2	0010AHP-DNET-1		0151AFG-GBM-5	0072AOM-ODII-2	0115ARM-GBM-4	0015ARS-EPI-2	0089APH-GBM-1	0077ARA-GBM-2	0048ALC-ODII-4	0016ABE-SCL-1
0008AGN-DNET-1	0058AGP-GS-2	0104AWJ-GBM-3	0029AJL-RN-3	0152AFG-GBM-6	0096AVT-AST-4	0033ASG-ODIII-4	0115ARM-GBM-4		0060BLA-GBM-2	0092APH-GBM-4	0153AWA-AST-1	0048ALC-ODII-4	0067ASC-ODII-2	0079ABY-GBM-1	0095AVT-AST-3-0	0008AGN-DNET-1		0088ASN-GBM-6	0104AWJ-GBM-3	0089APH-GBM-1	0088BLA-ODII_III-5	0003ADA-EPI-3	0024AVA-EPI-1	0145ABM-GBM-3	0011AHP-DNET-2		0152AFG-GBM-6	0083ASN-GBM-1	0116ARM-GBM-5	0018APH-EPI-1	0091APH-GBM-3	0076ARA-GBM-1	0008AGN-DNET-1	0017ABE-SCL-2
0009AGN-DNET-2	0059AGP-GS-3	0105AWJ-GBM-4	0018APH-EPI-1	0161ADR-AST-1	0094AVT-AST-2	0034ASG-ODIII-5	0116ARM-GBM-5		0059BLA-GBM-1	0090APH-GBM-2-0	0154AWA-AST-2	0001BUC-ODII-1	0069ASC-ODII-4	0081ABY-GBM-3	0161ADR-AST-1	0009AGN-DNET-2		0084ASN-GBM-2-0	0105AWJ-GBM-4	0091APH-GBM-3	0089BLA-ODII_III-6	0004ADA-EPI-4	0025AVA-EPI-2	0146ABM-GBM-4	0022ABG-MLF-1		0166AVA-GBM-1	0087ASN-GBM-5	0060BLA-GBM-2	0019APH-EPI-2	0092APH-GBM-4	0078ARA-GBM-3	0009AGN-DNET-2	0128AVA-GBM-1
0002ADA-EPI-2	0060AGP-GS-4	0106AWJ-GBM-5	0019APH-EPI-2	0175AMC-GBM-1	0095AVT-AST-3-0	0005ANS-EPI-1	0143ABM-GBM-1		0061BLA-GBM-3	0104AWJ-GBM-3	0053BTN-GBM-1	0002BUC-ODII-2	0068ASC-ODII-3-0	0080ABY-GBM-2-0	0175AMC-GBM-1	0027ASP-SCL-2-0		0107AHR-GBM-1-0	0106AWJ-GBM-5	0092APH-GBM-4	0084BLA-ODII_III-1-0	0020ABF-SCL-1	0093AVT-AST-1	0153AWA-AST-1	0023ABG-MLF-2		0167AVA-GBM-2	0088ASN-GBM-6	0059BLA-GBM-1	0020ABF-SCL-1	0090APH-GBM-2-0	0097ALD-GBM-1	0005ANS-EPI-1	0130AVA-GBM-3
0003ADA-EPI-3	0061AGP-GS-5	0153AWA-AST-1	0027ASP-SCL-2-0	0074BAJ-GBM-1	0097ALD-GBM-1	0083ASN-GBM-1	0144ABM-GBM-2		0062BLA-GBM-4	0105AWJ-GBM-4	0054BTN-GBM-2	0003BUC-ODII-3	0083ASN-GBM-1	0112ARM-GBM-1	0090BPG-ODII_III-1	0026ASP-EPI-1-00		0161ADR-AST-1	0124ADJ-GBM-1-0	0090APH-GBM-2-0	0090BPG-ODII_III-1	0075AOM-ODII-5	0096AVT-AST-4	0154AWA-AST-2	0048ABG-DNET-1		0003BBF-ODIII-2	0084ASN-GBM-2-0	0061BLA-GBM-3	0048ABG-DNET-1	0093AVT-AST-1	0161ADR-AST-1	0066ASC-ODII-1	0131AVA-GBM-4
0004ADA-EPI-4	0006AOJ-SCL-1	0154AWA-AST-2	0026ASP-EPI-1-00	0075BAJ-GBM-2	0134AMJ-GBM-1	0087ASN-GBM-5	0145ABM-GBM-3		0004BBM-ODIII-1	0106AWJ-GBM-5	0055BTN-GBM-3	0004BUC-ODII-4	0087ASN-GBM-5	0113ARM-GBM-2	0091BPG-ODII_III-2	0138AKS-ODIII-4		0114BMM-AST-1	0125ADJ-GBM-2	0166AVA-GBM-1	0091BPG-ODII_III-2	0073AOM-ODII-3	0094AVT-AST-2	0157ASS-GBM-3	0049ABG-DNET-2		0002BBF-ODIII-1-0	0134AMJ-GBM-1	0062BLA-GBM-4	0049ABG-DNET-2	0096AVT-AST-4	0045BBL-GBM-1	0067ASC-ODII-2	0058BTN-GBM-6
0070AKS-GBM-1	0007AOJ-SCL-2	0058BTN-GBM-6	0138AKS-ODIII-4	0076BAJ-GBM-3	0065BDP-GBM-3	0088ASN-GBM-6	0146ABM-GBM-4		0005BBM-ODIII-2	0051BSC-ODIII-4	0065BDP-GBM-3	0005BUC-ODII-5	0088ASN-GBM-6	0114ARM-GBM-3	0092BPG-ODII_III-3	0136AKS-ODIII-2		0115BMM-AST-2	0126ADJ-GBM-3	0167AVA-GBM-2	0092BPG-ODII_III-3	0071AOM-ODII-1	0095AVT-AST-3-0	0155ASS-GBM-1	0077ARA-GBM-2		0004BBM-ODIII-1	0139AAR-AST-1	0074BAJ-GBM-1	0082ABY-GBM-4-0	0094AVT-AST-2	0046BBL-GBM-2	0069ASC-ODII-4	0097BCA-GBM-4
0113BLB-GBM-4	0020ABF-SCL-1	0097BCA-GBM-4	0136AKS-ODIII-2	0077BAJ-GBM-4	0063BDP-GBM-1	0084ASN-GBM-2-0	0045BBL-GBM-1		0007BEJ-GBM-1	0048BSC-ODIII-1	0063BDP-GBM-1	0006BUC-ODII-6	0084ASN-GBM-2-0	0115ARM-GBM-4	0093BPG-ODII_III-4	0137AKS-ODIII-3		0116BMM-AST-3	0127ADJ-GBM-4	0051BSC-ODIII-4	0093BPG-ODII_III-4	0072AOM-ODII-2	0112ARM-GBM-1	0156ASS-GBM-2	0076ARA-GBM-1		0005BBM-ODIII-2	0140AAR-AST-2	0075BAJ-GBM-2	0079ABY-GBM-1	0095AVT-AST-3-0	0065BDP-GBM-3	0068ASC-ODII-3-0	0094BCA-GBM-1
0111BLB-GBM-2	0028AGM-SCL-1	0094BCA-GBM-1	0137AKS-ODIII-3	0080BLM-GBM-3	0064BDP-GBM-2	0089APH-GBM-1	0046BBL-GBM-2		0009BEJ-GBM-3	0049BSC-ODIII-2	0064BDP-GBM-2	0015ARS-EPI-2	0045BBL-GBM-1	0116ARM-GBM-5	0113BLB-GBM-4	0139AAR-AST-1		0117BMM-AST-4	0128AVA-GBM-1	0048BSC-ODIII-1	0098BGS-AST-1	0082ABY-GBM-4-0	0113ARM-GBM-2	0158ASS-GBM-4	0078ARA-GBM-3		0007BEJ-GBM-1	0141AAR-AST-3	0076BAJ-GBM-3	0081ABY-GBM-3	0124ADJ-GBM-1-0	0063BDP-GBM-1	0070AKS-GBM-1	0095BCA-GBM-2
0007BEJ-GBM-1	0034ABC-SCL-1-0	0095BCA-GBM-2	0157ASS-GBM-3	0078BLM-GBM-1	0066BDP-GBM-4	0091APH-GBM-3	0114BMM-AST-1		0010BEJ-GBM-4	0050BSC-ODIII-3	0066BDP-GBM-4	0024AVA-EPI-1	0046BBL-GBM-2	0143ABM-GBM-1	0111BLB-GBM-2	0140AAR-AST-2		0004BBM-ODIII-1	0130AVA-GBM-3	0049BSC-ODIII-2	0099BGS-AST-2	0079ABY-GBM-1	0114ARM-GBM-3	0053BTN-GBM-1	0148AFG-GBM-2		0009BEJ-GBM-3	0142AAR-AST-4	0077BAJ-GBM-4	0080ABY-GBM-2-0	0125ADJ-GBM-2	0064BDP-GBM-2	0104AWJ-GBM-3	0096BCA-GBM-3
0009BEJ-GBM-3	0124ADJ-GBM-1-0	0096BCA-GBM-3	0155ASS-GBM-1	0079BLM-GBM-2	0067BDP-GBM-5	0092APH-GBM-4	0115BMM-AST-2		0011BEJ-GBM-5	0114BMM-AST-1	0067BDP-GBM-5	0025AVA-EPI-2	0058BTN-GBM-6	0144ABM-GBM-2	0006BCG-ODIII	0141AAR-AST-3		0005BBM-ODIII-2	0131AVA-GBM-4	0050BSC-ODIII-3	0100BGS-AST-3	0081ABY-GBM-3	0115ARM-GBM-4	0054BTN-GBM-2	0147AFG-GBM-1		0010BEJ-GBM-4	0143ABM-GBM-1	0090BPG-ODII_III-1	0153AWA-AST-1	0126ADJ-GBM-3	0066BDP-GBM-4	0105AWJ-GBM-4	0114BMM-AST-1
0010BEJ-GBM-4	0125ADJ-GBM-2	0019BLM-GBM	0156ASS-GBM-2	0081BLM-GBM-4	0086BLA-ODII_III-3	0090APH-GBM-2-0	0116BMM-AST-3		0013BEJ-GBM-7	0115BMM-AST-2	0072BGD-ODIII-5	0028AGM-SCL-1	0098BGS-AST-1	0145ABM-GBM-3	0018BHJ-GBM-2	0142AAR-AST-4		0007BEJ-GBM-1	0058BTN-GBM-6	0065BDP-GBM-3	0101BGS-AST-4	0080ABY-GBM-2-0	0116ARM-GBM-5	0055BTN-GBM-3	0149AFG-GBM-3		0011BEJ-GBM-5	0144ABM-GBM-2	0091BPG-ODII_III-2	0154AWA-AST-2	0127ADJ-GBM-4	0067BDP-GBM-5	0106AWJ-GBM-5	0115BMM-AST-2
0011BEJ-GBM-5	0126ADJ-GBM-3	0044BWA-ODIII	0158ASS-GBM-4	0082BLM-GBM-5	0085BLA-ODII_III-2	0139AAR-AST-1	0117BMM-AST-4		0014BEJ-GBM-8	0116BMM-AST-3	0068BGD-ODIII-1	0034ABC-SCL-1-0	0099BGS-AST-2	0146ABM-GBM-4	0017BHJ-GBM-1	0148AFG-GBM-2		0009BEJ-GBM-3	0080BLM-GBM-3	0063BDP-GBM-1	0113BLB-GBM-4	0139AAR-AST-1	0134AMJ-GBM-1	0001BAL-GBM	0150AFG-GBM-4		0013BEJ-GBM-7	0145ABM-GBM-3	0092BPG-ODII_III-3	0157ASS-GBM-3	0107AHR-GBM-1-0	0086BLA-ODII_III-3	0072BGD-ODIII-5	0116BMM-AST-3
0013BEJ-GBM-7	0127ADJ-GBM-4	0045BBL-GBM-1	0051BSC-ODIII-4	0083BLM-GBM-6	0087BLA-ODII_III-4	0140AAR-AST-2	0023BMY-GBM		0015BEJ-GBM-9	0117BMM-AST-4	0069BGD-ODIII-2	0070AKS-GBM-1	0100BGS-AST-3	0168ASP-GBM-1	0019BLM-GBM	0147AFG-GBM-1		0010BEJ-GBM-4	0078BLM-GBM-1	0064BDP-GBM-2	0111BLB-GBM-2	0140AAR-AST-2	0045BBL-GBM-1	0020BMO-GBM-1	0151AFG-GBM-5		0014BEJ-GBM-8	0146ABM-GBM-4	0093BPG-ODII_III-4	0155ASS-GBM-1	0138AKS-ODIII-4	0085BLA-ODII_III-2	0068BGD-ODIII-1	0117BMM-AST-4
0014BEJ-GBM-8	0004BBM-ODIII-1	0046BBL-GBM-2	0048BSC-ODIII-1	0001BAL-GBM	0088BLA-ODII_III-5	0141AAR-AST-3	0041BPD-GBM-5		0016BEJ-GBM-10	0024BMJ-ODII_III-1	0070BGD-ODIII-3	0097ALD-GBM-1	0101BGS-AST-4	0074BAJ-GBM-1	0028BSJ-GBM-2	0149AFG-GBM-3		0011BEJ-GBM-5	0079BLM-GBM-2	0066BDP-GBM-4	0042BMR-ODIII-2	0141AAR-AST-3	0046BBL-GBM-2	0021BMO-GBM-2	0152AFG-GBM-6		0015BEJ-GBM-9	0168ASP-GBM-1	0030BSS-GS-2	0156ASS-GBM-2	0136AKS-ODIII-2	0087BLA-ODII_III-4	0069BGD-ODIII-2	0006BCG-ODIII
0015BEJ-GBM-9	0005BBM-ODIII-2	0047BBL-GBM-3	0049BSC-ODIII-2	0024BMJ-ODII_III-1	0089BLA-ODII_III-6	0142AAR-AST-4	0064BHJ-GBM-2		0023BMY-GBM	0025BMJ-ODII_III-2	0073BGD-ODIII-6	0134AMJ-GBM-1	0105BPV-ODII-1	0075BAJ-GBM-2	0027BSJ-GBM-1	0150AFG-GBM-4		0013BEJ-GBM-7	0081BLM-GBM-4	0067BDP-GBM-5	0043BMR-ODIII-3	0142AAR-AST-4	0103BEL-ODII-2	0022BMO-GBM-3	0175AMC-GBM-1		0016BEJ-GBM-10	0051BSC-ODIII-4	0048BBM-GBM	0158ASS-GBM-4	0137AKS-ODIII-3	0088BLA-ODII_III-5	0070BGD-ODIII-3	0019BLM-GBM
0016BEJ-GBM-10	0006BCG-ODIII	0067BJJ-GBM-1	0050BSC-ODIII-3	0025BMJ-ODII_III-2	0084BLA-ODII_III-1-0	0166AVA-GBM-1	0063BHJ-GBM-1		0026BNC-GBM	0045BBL-GBM-1	0071BGD-ODIII-4-0	0086BLA-ODII_III-3	0106BPV-ODII-2	0076BAJ-GBM-3	0086BOL-GBM-2	0151AFG-GBM-5		0014BEJ-GBM-8	0082BLM-GBM-5	0072BGD-ODIII-5	0048BBM-GBM	0168ASP-GBM-1	0102BEL-ODII-1	0038BDP-GBM-2	0060BLA-GBM-2		0018BHJ-GBM-2	0048BSC-ODIII-1	0073BLM-GBM-4	0175AMC-GBM-1	0053BTN-GBM-1	0089BLA-ODII_III-6	0073BGD-ODIII-6	0023BMY-GBM
0035BDJ-ODII_III-3	0026BNC-GBM	0068BJJ-GBM-2	0053BTN-GBM-1	0028BSJ-GBM-2	0103BEL-ODII-2	0167AVA-GBM-2	0070BLC-GBM		0030BSS-GS-2	0046BBL-GBM-2	0080BLM-GBM-3	0085BLA-ODII_III-2	0107BPV-ODII-3	0077BAJ-GBM-4	0085BOL-GBM-1	0152AFG-GBM-6		0015BEJ-GBM-9	0083BLM-GBM-6	0068BGD-ODIII-1	0061BHA-GBM-1	0097BCA-GBM-4	0104BEL-ODII-3	0039BDP-GBM-3	0059BLA-GBM-1		0017BHJ-GBM-1	0049BSC-ODIII-2	0071BLM-GBM-1	0098BGS-AST-1	0054BTN-GBM-2	0084BLA-ODII_III-1-0	0071BGD-ODIII-4-0	0028BSJ-GBM-2
0033BDJ-ODII_III-1	0030BSS-GS-2	0069BJJ-GBM-3	0054BTN-GBM-2	0027BSJ-GBM-1	0102BEL-ODII-1	0168ASP-GBM-1	0081BMJ-GBM-1		0048BBM-GBM	0047BBL-GBM-3	0078BLM-GBM-1	0087BLA-ODII_III-4	0108BPV-ODII-4	0001BAL-GBM	0087BOL-GBM-3	0157ASS-GBM-3		0016BEJ-GBM-10	0105BPV-ODII-1	0069BGD-ODIII-2	0062BHA-GBM-2	0094BCA-GBM-1	0035BDJ-ODII_III-3	0050BBR-GBM-2	0061BLA-GBM-3		0042BMR-ODIII-2	0050BSC-ODIII-3	0072BLM-GBM-3	0099BGS-AST-2	0055BTN-GBM-3	0026BNC-GBM	0105BPV-ODII-1	0027BSJ-GBM-1
0034BDJ-ODII_III-2	0031BAB-ODIII-1	0073BLM-GBM-4	0055BTN-GBM-3	0038BDP-GBM-2	0104BEL-ODII-3	0060BLA-GBM-2	0082BMJ-GBM-2		0050BBR-GBM-2	0061BHA-GBM-1	0079BLM-GBM-2	0088BLA-ODII_III-5	0031BAB-ODIII-1	0003BBF-ODIII-2	0103BNC-ODII-1	0155ASS-GBM-1		0030BSS-GS-2	0106BPV-ODII-2	0070BGD-ODIII-3	0065BHC-GBM	0095BCA-GBM-2	0033BDJ-ODII_III-1	0049BBR-GBM-1	0062BLA-GBM-4		0043BMR-ODIII-3	0080BLM-GBM-3	0075BLM-GBM-2	0100BGS-AST-3	0035BDJ-ODII_III-3	0041BPD-GBM-5	0106BPV-ODII-2	0031BAB-ODIII-1
0036BDJ-ODII_III-4	0032BAB-ODIII-2	0071BLM-GBM-1	0072BGD-ODIII-5	0039BDP-GBM-3	0105BPV-ODII-1	0059BLA-GBM-1	0103BNC-ODII-1		0049BBR-GBM-1	0062BHA-GBM-2	0081BLM-GBM-4	0089BLA-ODII_III-6	0032BAB-ODIII-2	0002BBF-ODIII-1-0	0104BNC-ODII-2	0156ASS-GBM-2		0031BAB-ODIII-1	0107BPV-ODII-3	0073BGD-ODIII-6	0073BLM-GBM-4	0096BCA-GBM-3	0034BDJ-ODII_III-2	0051BBR-GBM-3	0074BAJ-GBM-1		0060BHB-GBM	0078BLM-GBM-1	0076BLM-GBM-3	0101BGS-AST-4	0033BDJ-ODII_III-1	0047BBL-GBM-3	0107BPV-ODII-3	0032BAB-ODIII-2
0042BMR-ODIII-2	0050BBR-GBM-2	0072BLM-GBM-3	0068BGD-ODIII-1	0086BOL-GBM-2	0106BPV-ODII-2	0061BLA-GBM-3	0104BNC-ODII-2		0051BBR-GBM-3	0073BLM-GBM-4	0082BLM-GBM-5	0084BLA-ODII_III-1-0	0067BJJ-GBM-1	0020BMO-GBM-1	0105BNC-ODII-3	0158ASS-GBM-4		0032BAB-ODIII-2	0108BPV-ODII-4	0071BGD-ODIII-4-0	0071BLM-GBM-1	0006BCG-ODIII	0036BDJ-ODII_III-4	0052BBR-GBM	0075BAJ-GBM-2		0065BHC-GBM	0079BLM-GBM-2	0077BLM-GBM-4	0103BEL-ODII-2	0034BDJ-ODII_III-2	0050BBR-GBM-2	0108BPV-ODII-4	0064BHJ-GBM-2
0043BMR-ODIII-3	0049BBR-GBM-1	0075BLM-GBM-2	0069BGD-ODIII-2	0085BOL-GBM-1	0107BPV-ODII-3	0062BLA-GBM-4	0105BNC-ODII-3		0052BBR-GBM	0071BLM-GBM-1	0083BLM-GBM-6	0103BEL-ODII-2	0068BJJ-GBM-2	0021BMO-GBM-2	0106BNC-ODII-4	0166AVA-GBM-1		0041BPD-GBM-5	0003BBF-ODIII-2	0023BMY-GBM	0072BLM-GBM-3	0018BHJ-GBM-2	0060BHB-GBM	0101BBG-ODIII-2	0076BAJ-GBM-3		0086BOL-GBM-2	0081BLM-GBM-4	0079BLM-GBM-6	0102BEL-ODII-1	0036BDJ-ODII_III-4	0049BBR-GBM-1	0001BAL-GBM	0063BHJ-GBM-1
0060BHB-GBM	0051BBR-GBM-3	0076BLM-GBM-3	0070BGD-ODIII-3	0087BOL-GBM-3	0108BPV-ODII-4	0090BPG-ODII_III-1	0106BNC-ODII-4		0095BSM-GBM-1	0072BLM-GBM-3	0041BPD-GBM-5	0102BEL-ODII-1	0069BJJ-GBM-3	0022BMO-GBM-3	0053BGJ-AST-2-0	0167AVA-GBM-2		0084BLM-GBM-2	0002BBF-ODIII-1-0	0024BMJ-ODII_III-1	0075BLM-GBM-2	0017BHJ-GBM-1	0089BSA-GBM-1	0103BNC-ODII-1	0077BAJ-GBM-4		0085BOL-GBM-1	0082BLM-GBM-5	0080BLM-GBM-7	0104BEL-ODII-3	0038BDP-GBM-2	0051BBR-GBM-3	0020BMO-GBM-1	0070BLC-GBM
0061BHA-GBM-1	0052BBR-GBM	0077BLM-GBM-4	0073BGD-ODIII-6	0089BSA-GBM-1	0003BBF-ODIII-2	0091BPG-ODII_III-2	0053BGJ-AST-2-0		0096BSM-GBM-2	0075BLM-GBM-2	0038BDP-GBM-2	0104BEL-ODII-3	0089BSA-GBM-1	0035BDJ-ODII_III-3	0054BGJ-AST-3-0	0097BCA-GBM-4		0093BSR-GBM-1	0019BLM-GBM	0025BMJ-ODII_III-2	0076BLM-GBM-3	0026BNC-GBM	0090BSA-GBM-2	0104BNC-ODII-2	0028BSJ-GBM-2		0087BOL-GBM-3	0083BLM-GBM-6	0088BRC-GBM	0113BLB-GBM-4	0039BDP-GBM-3	0052BBR-GBM	0021BMO-GBM-2	0053BGJ-AST-2-0
0062BHA-GBM-2	0095BSM-GBM-1	0079BLM-GBM-6	0071BGD-ODIII-4-0	0090BSA-GBM-2	0002BBF-ODIII-1-0	0092BPG-ODII_III-3	0054BGJ-AST-3-0		0097BSM-GBM-3	0076BLM-GBM-3	0039BDP-GBM-3	0042BMR-ODIII-2	0090BSA-GBM-2	0033BDJ-ODII_III-1	0055BGJ-AST-4-0	0094BCA-GBM-1		0094BSR-GBM-2	0058BGJ-GBM-1	0067BJJ-GBM-1	0077BLM-GBM-4	0044BWA-ODIII	0091BSA-GBM-3	0105BNC-ODII-3	0027BSJ-GBM-1		0103BNC-ODII-1	0081BMJ-GBM-1	0089BSA-GBM-1	0111BLB-GBM-2	0044BWA-ODIII	0061BHA-GBM-1	0022BMO-GBM-3	0054BGJ-AST-3-0
0065BHC-GBM	0096BSM-GBM-2	0080BLM-GBM-7	0020BMO-GBM-1	0091BSA-GBM-3	0018BHJ-GBM-2	0093BPG-ODII_III-4	0055BGJ-AST-4-0		0099BSM-GBM-5	0077BLM-GBM-4	0044BWA-ODIII	0043BMR-ODIII-3	0091BSA-GBM-3	0034BDJ-ODII_III-2	0056BGJ-AST-5-0	0095BCA-GBM-2		0107BRU-ODII-1	0059BGJ-GBM-2	0068BJJ-GBM-2	0079BLM-GBM-6	0081BMJ-GBM-1	0095BSM-GBM-1	0106BNC-ODII-4	0045BBL-GBM-1		0104BNC-ODII-2	0082BMJ-GBM-2	0090BSA-GBM-2	0024BMJ-ODII_III-1	0058BGJ-GBM-1	0062BHA-GBM-2	0067BJJ-GBM-1	0055BGJ-AST-4-0
0107BRU-ODII-1	0097BSM-GBM-3	0084BLM-GBM-2	0021BMO-GBM-2	0101BBG-ODIII-2	0017BHJ-GBM-1	0098BGS-AST-1	0056BGJ-AST-5-0		0107BRU-ODII-1	0079BLM-GBM-6	0065BHC-GBM	0058BGJ-GBM-1	0093BSR-GBM-1	0036BDJ-ODII_III-4	0057BGJ-AST-6-0	0096BCA-GBM-3		0108BRU-ODII-2	0064BHJ-GBM-2	0069BJJ-GBM-3	0080BLM-GBM-7	0082BMJ-GBM-2	0096BSM-GBM-2	0053BGJ-AST-2-0	0046BBL-GBM-2		0105BNC-ODII-3	0101BBG-ODIII-2	0091BSA-GBM-3	0025BMJ-ODII_III-2	0059BGJ-GBM-2		0068BJJ-GBM-2	0056BGJ-AST-5-0
0108BRU-ODII-2	0099BSM-GBM-5	0007PT3-MLF-1	0022BMO-GBM-3	0005PT2-SCL-2	0088BRC-GBM	0099BGS-AST-2	0057BGJ-AST-6-0		0108BRU-ODII-2	0080BLM-GBM-7	0084BLM-GBM-2	0059BGJ-GBM-2	0094BSR-GBM-2	0060BHB-GBM	0007PT3-MLF-1	0070BLC-GBM		0007PT3-MLF-1	0063BHJ-GBM-1	0070BLC-GBM		0088BRC-GBM	0097BSM-GBM-3	0054BGJ-AST-3-0	0047BBL-GBM-3		0106BNC-ODII-4		0005PT2-SCL-2	0095BSM-GBM-1	0084BLM-GBM-2		0069BJJ-GBM-3	0057BGJ-AST-6-0
			0048BBM-GBM		0093BSR-GBM-1	0100BGS-AST-3				0088BRC-GBM		0064BHJ-GBM-2				0081BMJ-GBM-1				0086BOL-GBM-2		0005PT2-SCL-2	0099BSM-GBM-5	0055BGJ-AST-4-0						0096BSM-GBM-2	0093BSR-GBM-1		0107BRU-ODII-1
			0058BGJ-GBM-1		0094BSR-GBM-2	0101BGS-AST-4				0101BBG-ODIII-2		0063BHJ-GBM-1				0082BMJ-GBM-2				0085BOL-GBM-1				0056BGJ-AST-5-0						0097BSM-GBM-3	0094BSR-GBM-2		0108BRU-ODII-2
			0059BGJ-GBM-2							0005PT2-SCL-2										0087BOL-GBM-3				0057BGJ-AST-6-0						0099BSM-GBM-5	0007PT3-MLF-1

## Sheet: Benign and Aggressive Folds
Seed 228, Data for Figure 2									Seed 1849, Data for Figure 2									Seed 2251, Data for Figure 2									Seed 2144, Data for Figure 3. For aggressive benign tumor clasification task, fold 6 is used to draw the figure.
Fold 1	Fold 2	Fold 3	Fold 4	Fold 5	Fold 6	Fold 7	Fold 8		Fold 1	Fold 2	Fold 3	Fold 4	Fold 5	Fold 6	Fold 7	Fold 8		Fold 1	Fold 2	Fold 3	Fold 4	Fold 5	Fold 6	Fold 7	Fold 8		Fold 1	Fold 2	Fold 3	Fold 4	Fold 5	Fold 6	Fold 7	Fold 8
0001HVA-AST	0013MIC-AST	0066GAY-DNET-1	0066GAY-DNET-2	0002GFR-AST	0015A-GF-AST	0023DAS-DNET-1	0015PEN-AST		0015A-GF-AST	0004PCL-AST	0013MIC-AST	0023DAS-DNET-1	0014A-SJ-AST	0025FER-GGG1	0001HVA-AST	0026WIO-DNET-1		0046WIO-DNET	0014A-SJ-AST	0003RAR-AST	0015PEN-AST	0015A-GF-AST	0025FER-GGG1	0066GAY-DNET-2	0013MIC-AST		0013MIC-AST	0014A-SJ-AST	0015PEN-AST	0004PCL-AST	0001HVA-AST	0002GFR-AST	0045KGA-DNET-1	0015A-GF-AST
0046WIO-DNET	0014A-SJ-AST	0065SOU-GBM	0043LOR-DNET-1	0003RAR-AST	0034SAN-DNET-2	0023DAS-DNET-2	0004PCL-AST		0034SAN-DNET-1	0045KGA-DNET-1	0015PEN-AST	0023DAS-DNET-2	0002GFR-AST	0025FER-GGG2	0055PAE-GGG1	0026WIO-DNET-2		0064HR0-GBM	0026WIO-DNET-1	0023DAS-DNET-1	0001HVA-AST	0043LOR-DNET-2	0025FER-GGG2	0061BIS-DNET-1	0034SAN-DNET-2		0023DAS-DNET-1	0081BAN-GBM	0043LOR-DNET-2	0034SAN-DNET-2	0026WIO-DNET-1	0003RAR-AST	0046WIO-DNET	0047MGO-DNET
0061BIS-DNET-2	0026WIO-DNET-1	0076CAT-GBM	0064HR0-GBM	0043LOR-DNET-2	0066GAY-DNET-3	0055PAE-GGG1	0025FER-GGG1		0061BIS-DNET-1	0046WIO-DNET	0003RAR-AST	0047MGO-DNET	0088SRA-GBM	0034SAN-DNET-2	0055PAE-GGG2	0066GAY-DNET-2		0078TLA-GBM	0026WIO-DNET-2	0023DAS-DNET-2	0002GFR-AST	0017HAR-GBM-0	0045KGA-DNET-1	0066GAY-DNET-1	0055PAE-GGG1		0023DAS-DNET-2	0004A-MC-GBM	0061BIS-DNET-2	0061BIS-DNET-1	0026WIO-DNET-2	0025FER-GGG1	0055PAE-GGG1	0069BRE-GBM
0070SVO-GBM	0026WIO-DNET-2	0082FON-GBM	0054GEA-GBM-0	0047MGO-DNET	0025SEN-GBM-0	0055PAE-GGG2	0025FER-GGG2		0025SEN-GBM-0	0064HR0-GBM	0074KNT-GBM	0061BIS-DNET-2	0018A-AJ-GBM	0043LOR-DNET-2	0055PAE-GGG3	0043LOR-DNET-1		0082FON-GBM	0061BIS-DNET-2	0065SOU-GBM	0004PCL-AST	0068DC1-GBM	0047MGO-DNET	0043LOR-DNET-1	0055PAE-GGG2		0066GAY-DNET-1	0008VMA-GBM	0025SEN-GBM-0	0078TLA-GBM	0066GAY-DNET-2	0025FER-GGG2	0055PAE-GGG2	0073FON-GBM
0072LDR-GBM	0045KGA-DNET-1	0012FMA-GBM-0	0073FON-GBM	0034SAN-DNET-1	0078TLA-GBM	0055PAE-GGG3	0017HAR-GBM-0		0065SOU-GBM	0075GAT-GBM	0008VMA-GBM	0069BRE-GBM	0019A-GF-GBM	0066GAY-DNET-3	0054GEA-GBM-0	0068DC1-GBM		0012A-HA-GBM	0069BRE-GBM	0004A-MC-GBM	0025SEN-GBM-0	0072LDR-GBM	0034SAN-DNET-1	0075GAT-GBM	0055PAE-GGG3		0071B00-GBM	0020MCL-GBM	0068DC1-GBM	0012A-HA-GBM	0034SAN-DNET-1	0066GAY-DNET-3	0055PAE-GGG3	0076CAT-GBM
0075GAT-GBM	0074KNT-GBM	0011AHE-GBM	0084BHR-GBM	0071B00-GBM	0083SAB-GBM	0061BIS-DNET-1	0068DC1-GBM		0073FON-GBM	0079WEN-GBM	0014BPI-GBM	0078TLA-GBM	0020A-GF-GBM	0066GAY-DNET-1	0071B00-GBM	0072LDR-GBM		0001CNA-GBM	0071B00-GBM	0016A-GF-GBM-bis	0073FON-GBM	0009A-AC-GBM-bis	0066GAY-DNET-3	0076CAT-GBM	0070SVO-GBM		0075GAT-GBM	0022RRI-GBM	0082FON-GBM	0013A-BJ-GBM	0043LOR-DNET-1	0072LDR-GBM	0017HAR-GBM-0	0077RVE-GBM
0016A-GF-GBM-bis	0079WEN-GBM	0010A-MD-OD	0086NUS-GBM	0077RVE-GBM	0019A-GF-GBM	0069BRE-GBM	0008A-OD-ODII_III		0076CAT-GBM	0016A-GF-GBM-bis	0015LDA-GBM	0082FON-GBM	0002DCH-GBM	0017HAR-GBM-0	0081BAN-GBM	0077RVE-GBM		0004SRO-GBM	0087EEL-GBM-0	0010BJO-GBM	0077RVE-GBM	0012FMA-GBM-0	0054GEA-GBM-0	0085MRA-GBM	0088SRA-GBM		0079WEN-GBM	0024EJE-GBM	0009A-AC-GBM-bis	0010BJO-GBM	0064HR0-GBM	0080BID-GBM	0065SOU-GBM	0016MCH-GBM-0
0001CNA-GBM	0085MRA-GBM	0059BLI-ODIII	0088SRA-GBM	0004A-MC-GBM	0020A-GF-GBM	0080BID-GBM	0002ODU-ODII_III		0083SAB-GBM	0013LJE-GBM-00	0005A-BA-ODII	0087EEL-GBM-0	0017SYV-GBM	0070SVO-GBM	0084BHR-GBM	0085MRA-GBM		0006KMO-ODIII	0016MCH-GBM-0	0017SYV-GBM	0080BID-GBM	0003MGE-GBM	0074KNT-GBM	0013A-BJ-GBM	0013LJE-GBM-00		0016A-GF-GBM-bis	0008A-OD-ODII_III	0013LJE-GBM-00	0014BPI-GBM	0054GEA-GBM-0	0084BHR-GBM	0074KNT-GBM	0021GRI-GBM
0009ZMI-GBM	0087EEL-GBM-0	0061HHR-ODIII	0012A-HA-GBM	0017A-GC-GBM	0005SAN-GBM	0081BAN-GBM	0006A-GJ-ODIII		0012FMA-GBM-0	0005SAN-GBM	0007A-WD-ODII	0009A-AC-GBM-bis	0063DAN-ODIII	0080BID-GBM	0010BJO-GBM	0004A-MC-GBM		0025DRE-GBM	0020MCL-GBM	0007A-WD-ODII	0084BHR-GBM	0019ZNA-GBM	0079WEN-GBM	0009ZMI-GBM	0007BMA-GBM-0		0001CNA-GBM	0002A-MC-ODIII-bis	0017SYV-GBM	0018DPI-GBM	0070SVO-GBM	0086NUS-GBM	0083SAB-GBM	0002ODU-ODII_III
0017SYV-GBM	0007BMA-GBM-0	0063DAN-ODIII	0018A-AJ-GBM	0010BJO-GBM	0006KMO-ODIII	0009A-AC-GBM-bis	0057FIM-ODIII		0009ZMI-GBM	0011AHE-GBM	0002ODU-ODII_III	0012A-HA-GBM	0001AMA-ODIII	0086NUS-GBM	0068BAU-ODIII	0001CNA-GBM		0002ODU-ODII_III	0002A-MC-ODIII-bis	0021A-BL-ODIII	0017A-GC-GBM	0024EJE-GBM	0081BAN-GBM	0014BPI-GBM	0008VMA-GBM		0004SRO-GBM	0065LIN-ODIII	0019ZNA-GBM	0021A-BL-ODIII	0017A-GC-GBM	0018A-AJ-GBM	0085MRA-GBM	0056BIM-ODIII
0020MCL-GBM	0003MGE-GBM	0065LIN-ODIII	0013LJE-GBM-00	0023SJA-GBM	0016MCH-GBM-0	0013A-BJ-GBM	0058OER-ODIII		0024EJE-GBM	0021GRI-GBM	0002A-MC-ODIII-bis	0013A-BJ-GBM	0005KNA-ODII	0007BMA-GBM-0	0004SAN-ODII	0003MGE-GBM		0055MON-ODIII	0010A-MD-OD	0056BIM-ODIII	0018A-AJ-GBM	0008A-OD-ODII_III	0083SAB-GBM	0015LDA-GBM	0018DPI-GBM		0006KMO-ODIII	0070NAT-ODIII	0005A-BA-ODII	0058OER-ODIII	0002DCH-GBM	0007BMA-GBM-0	0087EEL-GBM-0	0057FIM-ODIII
0024EJE-GBM	0014BPI-GBM	0069HIR-ODIII	0002DCH-GBM	0002A-MC-ODIII-bis	0064MUG-ODIII	0008VMA-GBM	0003LHE-ODIII		0001A-SC-ODIII	0023SJA-GBM	0006A-GJ-ODIII	0017A-GC-GBM	0007BFA-ODII	0004SRO-GBM	0006MMI-ODIII	0006KMO-ODIII		0057FIM-ODIII	0059BLI-ODIII	0064MUG-ODIII	0002DCH-GBM	0066MIL-ODIII	0086NUS-GBM	0021GRI-GBM	0022RRI-GBM		0009ZMI-GBM	0071NAT-ODIII	0066MIL-ODIII	0059BLI-ODIII	0003MGE-GBM	0015LDA-GBM	0088SRA-GBM	0003LHE-ODIII
0025DRE-GBM	0019ZNA-GBM	0073AEL-ODII	0004SRO-GBM	0011A-WS-ODIII	0004SAN-ODII	0018DPI-GBM	0012SDI-ODII		0010A-MD-OD	0008A-OD-ODII_III	0021A-BL-ODIII	0018DPI-GBM	0015KAN-ODII	0020MCL-GBM	0016THO-ODII	0016MCH-GBM-0		0058OER-ODIII	0063DAN-ODIII	0020LMA-ODII	0005SAN-GBM	0014BLI-ODII	0019A-GF-GBM	0001A-SC-ODIII	0023SJA-GBM		0001A-SC-ODIII	0075MRA-ODII	0068BAU-ODIII	0061HHR-ODIII	0005SAN-GBM	0007A-WD-ODII	0019A-GF-GBM	0007BFA-ODII
0056BIM-ODIII	0007A-WD-ODII	0009AAR-ODII	0015LDA-GBM	0067BER-ODIII	0007BFA-ODII	0021GRI-GBM	0015KAN-ODII		0055MON-ODIII	0059BLI-ODIII	0056BIM-ODIII	0022RRI-GBM	0017SJA-ODII_III	0025DRE-GBM	0022BMA-ODII	0019ZNA-GBM		0065LIN-ODIII	0077DNN-ODIII	0021VTH-ODII	0011AHE-GBM	0016THO-ODII	0020A-GF-GBM	0061HHR-ODIII	0011A-WS-ODIII		0063DAN-ODIII	0006MMI-ODIII	0069HIR-ODIII	0012SDI-ODII	0011AHE-GBM	0011A-WS-ODIII	0020A-GF-GBM	0008SCH-ODII_III
0062FD1-ODIII	0001AMA-ODIII	0014BLI-ODII	0022RRI-GBM	0068BAU-ODIII	0025GYV-ODII	0001A-SC-ODIII	0013BRC-GBM-1		0073AEL-ODII	0069HIR-ODIII	0058OER-ODIII	0064MUG-ODIII	0021VTH-ODII	0011A-WS-ODIII	0027WBE-ODIII	0061HHR-ODIII		0067BER-ODIII	0005KNA-ODII	0026GAL-ODIII	0005A-BA-ODII	0018LPI-ODII	0006A-GJ-ODIII	0070NAT-ODIII	0008SCH-ODII_III		0004SAN-ODII	0020LMA-ODII	0018LPI-ODII	0014BLI-ODII	0023SJA-GBM	0010A-MD-OD	0012FMA-GBM-0	0013BAL-ODII
0066MIL-ODIII	0006MMI-ODIII	0022BMA-ODII	0005A-BA-ODII	0070NAT-ODIII	0063ADP-GBM-2	0021A-BL-ODIII	0014BRC-GBM-2		0012SDI-ODII	0075MRA-ODII	0008SCH-ODII_III	0067BER-ODIII	0016ARJ-GBM-1	0057FIM-ODIII	0054APE-GBM-4	0065LIN-ODIII		0069HIR-ODIII	0009AAR-ODII	0035ARJ-ODIII-1-0	0062FD1-ODIII	0004ALF-GBM-1	0003LHE-ODIII	0071NAT-ODIII	0012SDI-ODII		0019HCA-ODII	0022BMA-ODII	0054APE-GBM-4	0038BLO-GBM-2	0006A-GJ-ODIII	0064MUG-ODIII	0025DRE-GBM	0017SJA-ODII_III
0013BAL-ODII	0008SCH-ODII_III	0024NTH-ODII_III	0075MRA-ODII	0071NAT-ODIII	0062ADP-GBM-1	0055MON-ODIII	0015BRC-GBM-3		0042BPD-GBM-2-0	0019HCA-ODII	0018LPI-ODII	0077DNN-ODIII	0007BDE-GBM-1	0062FD1-ODIII	0052APE-GBM-2	0070NAT-ODIII		0073AEL-ODII	0017SJA-ODII_III	0036ARJ-ODIII-2-0	0068BAU-ODIII	0031BCS-GBM-1	0006MMI-ODIII	0001AMA-ODIII	0013BAL-ODII		0021VTH-ODII	0025GYV-ODII	0052APE-GBM-2	0039BLO-GBM-3	0055MON-ODIII	0067BER-ODIII	0062FD1-ODIII	0018BCY-GBM-1
0017SJA-ODII_III	0018LPI-ODII	0004ALF-GBM-1	0026GAL-ODIII	0016THO-ODII	0064ADP-GBM-3	0077DNN-ODIII	0016BRC-GBM-4		0042BPD-GBM-2	0004ALF-GBM-1	0025BBD-GBM-4	0014BLI-ODII	0008BDE-GBM-2	0066MIL-ODIII	0018BCY-GBM-1	0071NAT-ODIII		0075MRA-ODII	0019HCA-ODII	0038ARJ-ODIII-4	0004SAN-ODII	0032BCS-GBM-2	0007BFA-ODII	0018BCY-GBM-1	0022BMA-ODII		0016ARJ-GBM-1	0026GAL-ODIII	0031BCS-GBM-1	0040BLO-GBM-4	0005KNA-ODII	0073AEL-ODII	0001AMA-ODIII	0019BCY-GBM-2
0020LMA-ODII	0019HCA-ODII	0005ADB-GBM-1	0027WBE-ODIII	0031BCS-GBM-1	0065ADP-GBM-4	0005KNA-ODII	0017BRC-GBM-5		0043BPD-GBM-3	0005ADB-GBM-1	0024BBD-GBM-3	0023LMA-ODIII	0009BDE-GBM-3	0003LHE-ODIII	0019BCY-GBM-2	0009AAR-ODII		0015KAN-ODII	0024NTH-ODII_III	0039ARJ-ODIII-5	0016ARJ-GBM-1	0033BCS-GBM-3	0054APE-GBM-4	0019BCY-GBM-2	0023LMA-ODIII		0001BUC-ODII-1	0025BBD-GBM-4	0032BCS-GBM-2	0030ASG-ODIII-1	0023LMA-ODIII	0077DNN-ODIII	0009AAR-ODII	0020BCY-GBM-3-bis
0023LMA-ODIII	0038BLO-GBM-2	0007BDE-GBM-1	0010AHP-DNET-1	0032BCS-GBM-2	0018BCY-GBM-1	0021VTH-ODII	0027BFM-GBM-1		0030ASG-ODIII-1	0063ADP-GBM-2	0031BCS-GBM-1	0025GYV-ODII	0010BDE-GBM-4	0013BAL-ODII	0020BCY-GBM-3-bis	0020LMA-ODII		0025GYV-ODII	0005ADB-GBM-1	0001BUC-ODII-1	0007BDE-GBM-1	0034BCS-GBM-4	0052APE-GBM-2	0020BCY-GBM-3-bis	0027WBE-ODIII		0089APH-GBM-1	0024BBD-GBM-3	0033BCS-GBM-3	0032ASG-ODIII-3	0005ADB-GBM-1	0015KAN-ODII	0016THO-ODII	0021BCY-GBM-4-bis
0016ARJ-GBM-1	0039BLO-GBM-3	0008BDE-GBM-2	0011AHP-DNET-2	0033BCS-GBM-3	0019BCY-GBM-2	0002ASE-ODIII-2	0045ALC-ODII-1		0032ASG-ODIII-3	0062ADP-GBM-1	0032BCS-GBM-2	0038BLO-GBM-2	0011BDE-GBM-5	0027BFM-GBM-1	0021BCY-GBM-4-bis	0024NTH-ODII_III		0010PT4-ODII-1	0044AZF-GGAB-5	0013AWR-GS-2	0008BDE-GBM-2	0035BCS-GBM-5	0063ADP-GBM-2	0021BCY-GBM-4-bis	0022AVD-ODIII-1		0090APH-GBM-2-0	0002ASE-ODIII-2	0034BCS-GBM-4	0033ASG-ODIII-4	0063ADP-GBM-2	0004ALF-GBM-1	0024NTH-ODII_III	0022BCY-GBM-5-0
0054APE-GBM-4	0040BLO-GBM-4	0009BDE-GBM-3	0066ASC-ODII-1	0034BCS-GBM-4	0020BCY-GBM-3-bis	0001ASE-ODIII-1	0046ALC-ODII-2		0033ASG-ODIII-4	0064ADP-GBM-3	0033BCS-GBM-3	0039BLO-GBM-3	0012BDE-GBM-6	0013AWR-GS-2	0022BCY-GBM-5-0	0026GAL-ODIII		0011PT4-ODII-2	0040AZF-GGAB-1-0	0080BLM-GBM-3	0009BDE-GBM-3	0036BCS-GBM-6	0062ADP-GBM-1	0022BCY-GBM-5-0	0023AVD-ODIII-2		0139AAR-AST-1	0001ASE-ODIII-1	0035BCS-GBM-5	0034ASG-ODIII-5	0062ADP-GBM-1	0013BRC-GBM-1	0027WBE-ODIII	0042BPD-GBM-2-0
0052APE-GBM-2	0022AVD-ODIII-1	0010BDE-GBM-4	0093AVT-AST-1	0035BCS-GBM-5	0021BCY-GBM-4-bis	0003ASE-ODIII-3	0013AWR-GS-2		0034ASG-ODIII-5	0065ADP-GBM-4	0034BCS-GBM-4	0040BLO-GBM-4	0070AKS-GBM-1	0089APH-GBM-1	0045ALC-ODII-1	0013BRC-GBM-1		0002ASE-ODIII-2	0043AZF-GGAB-4	0078BLM-GBM-1	0010BDE-GBM-4	0038BLO-GBM-2	0064ADP-GBM-3	0070AKS-GBM-1	0025AVD-ODIII-4		0140AAR-AST-2	0003ASE-ODIII-3	0036BCS-GBM-6	0008AGN-DNET-1	0064ADP-GBM-3	0014BRC-GBM-2	0010PT4-ODII-1	0042BPD-GBM-2
0057AGP-GS-1	0023AVD-ODIII-2	0011BDE-GBM-5	0096AVT-AST-4	0036BCS-GBM-6	0022BCY-GBM-5-0	0001BUC-ODII-1	0075AOM-ODII-5		0001BUC-ODII-1	0010AHP-DNET-1	0035BCS-GBM-5	0002ASE-ODIII-2	0077ARA-GBM-2	0090APH-GBM-2-0	0046ALC-ODII-2	0014BRC-GBM-2		0001ASE-ODIII-1	0057AGP-GS-1	0079BLM-GBM-2	0011BDE-GBM-5	0039BLO-GBM-3	0065ADP-GBM-4	0075AOM-ODII-5	0026AVD-ODIII-5		0141AAR-AST-3	0035ARJ-ODIII-1-0	0070AKS-GBM-1	0009AGN-DNET-2	0065ADP-GBM-4	0015BRC-GBM-3	0011PT4-ODII-2	0043BPD-GBM-3
0058AGP-GS-2	0025AVD-ODIII-4	0012BDE-GBM-6	0094AVT-AST-2	0035ARJ-ODIII-1-0	0025BBD-GBM-4	0008AGN-DNET-1	0073AOM-ODII-3		0148AFG-GBM-2	0011AHP-DNET-2	0036BCS-GBM-6	0001ASE-ODIII-1	0078ARA-GBM-3	0143ABM-GBM-1	0048ABG-DNET-1	0015BRC-GBM-3		0003ASE-ODIII-3	0058AGP-GS-2	0081BLM-GBM-4	0012BDE-GBM-6	0040BLO-GBM-4	0013BRC-GBM-1	0073AOM-ODII-3	0008AGN-DNET-1		0142AAR-AST-4	0036ARJ-ODIII-2-0	0082ABY-GBM-4-0	0128AVA-GBM-1	0007BDE-GBM-1	0016BRC-GBM-4	0010AHP-DNET-1	0022AVD-ODIII-1
0059AGP-GS-3	0026AVD-ODIII-5	0010PT4-ODII-1	0095AVT-AST-3-0	0036ARJ-ODIII-2-0	0024BBD-GBM-3	0009AGN-DNET-2	0134AMJ-GBM-1		0060BLA-GBM-2	0097ALD-GBM-1	0010PT4-ODII-1	0003ASE-ODIII-3	0168ASP-GBM-1	0144ABM-GBM-2	0049ABG-DNET-2	0016BRC-GBM-4		0089APH-GBM-1	0059AGP-GS-3	0082BLM-GBM-5	0025BBD-GBM-4	0045ALC-ODII-1	0014BRC-GBM-2	0082ABY-GBM-4-0	0009AGN-DNET-2		0148AFG-GBM-2	0038ARJ-ODIII-4	0093AVT-AST-1	0107AHR-GBM-1-0	0008BDE-GBM-2	0017BRC-GBM-5	0011AHP-DNET-2	0023AVD-ODIII-2
0060AGP-GS-4	0082ABY-GBM-4-0	0011PT4-ODII-2	0153AWA-AST-1	0038ARJ-ODIII-4	0042BPD-GBM-2-0	0128AVA-GBM-1	0138AKS-ODIII-4		0103BEL-ODII-2	0112ARM-GBM-1	0011PT4-ODII-2	0035ARJ-ODIII-1-0	0175AMC-GBM-1	0146ABM-GBM-4	0082ABY-GBM-4-0	0017BRC-GBM-5		0090APH-GBM-2-0	0060AGP-GS-4	0083BLM-GBM-6	0024BBD-GBM-3	0046ALC-ODII-2	0015BRC-GBM-3	0138AKS-ODIII-4	0048ABG-DNET-1		0086BLA-ODII_III-3	0039ARJ-ODIII-5	0096AVT-AST-4	0157ASS-GBM-3	0009BDE-GBM-3	0027BFM-GBM-1	0112ARM-GBM-1	0025AVD-ODIII-4
0089APH-GBM-1	0107AHR-GBM-1-0	0070AKS-GBM-1	0154AWA-AST-2	0039ARJ-ODIII-5	0042BPD-GBM-2	0157ASS-GBM-3	0074BAJ-GBM-1		0104BEL-ODII-3	0114ARM-GBM-3	0044AZF-GGAB-5	0036ARJ-ODIII-2-0	0053BTN-GBM-1	0166AVA-GBM-1	0128AVA-GBM-1	0022AVD-ODIII-1		0148AFG-GBM-2	0093AVT-AST-1	0086BLA-ODII_III-3	0010AHP-DNET-1	0066ASC-ODII-1	0016BRC-GBM-4	0065BDP-GBM-3	0049ABG-DNET-2		0085BLA-ODII_III-2	0045ALC-ODII-1	0094AVT-AST-2	0155ASS-GBM-1	0010BDE-GBM-4	0077ARA-GBM-2	0114ARM-GBM-3	0026AVD-ODIII-5
0090APH-GBM-2-0	0143ABM-GBM-1	0077ARA-GBM-2	0080BLM-GBM-3	0044AZF-GGAB-5	0043BPD-GBM-3	0155ASS-GBM-1	0075BAJ-GBM-2		0007BEJ-GBM-1	0115ARM-GBM-4	0040AZF-GGAB-1-0	0038ARJ-ODIII-4	0054BTN-GBM-2	0167AVA-GBM-2	0157ASS-GBM-3	0023AVD-ODIII-2		0105BPV-ODII-1	0096AVT-AST-4	0085BLA-ODII_III-2	0011AHP-DNET-2	0128AVA-GBM-1	0017BRC-GBM-5	0066BDP-GBM-4	0077ARA-GBM-2		0090BPG-ODII_III-1	0046ALC-ODII-2	0095AVT-AST-3-0	0045BBL-GBM-1	0011BDE-GBM-5	0078ARA-GBM-3	0115ARM-GBM-4	0057AGP-GS-1
0139AAR-AST-1	0144ABM-GBM-2	0078ARA-GBM-3	0078BLM-GBM-1	0040AZF-GGAB-1-0	0030ASG-ODIII-1	0045BBL-GBM-1	0076BAJ-GBM-3		0009BEJ-GBM-3	0139AAR-AST-1	0043AZF-GGAB-4	0039ARJ-ODIII-5	0055BTN-GBM-3	0105BPV-ODII-1	0155ASS-GBM-1	0025AVD-ODIII-4		0106BPV-ODII-2	0094AVT-AST-2	0006BCG-ODIII	0134AMJ-GBM-1	0143ABM-GBM-1	0027BFM-GBM-1	0067BDP-GBM-5	0078ARA-GBM-3		0091BPG-ODII_III-2	0013AWR-GS-2	0143ABM-GBM-1	0080BLM-GBM-3	0012BDE-GBM-6	0053BTN-GBM-1	0072BGD-ODIII-5	0058AGP-GS-2
0140AAR-AST-2	0146ABM-GBM-4	0112ARM-GBM-1	0079BLM-GBM-2	0043AZF-GGAB-4	0032ASG-ODIII-3	0065BDP-GBM-3	0077BAJ-GBM-4		0010BEJ-GBM-4	0140AAR-AST-2	0057AGP-GS-1	0066ASC-ODII-1	0097BCA-GBM-4	0106BPV-ODII-2	0065BDP-GBM-3	0026AVD-ODIII-5		0107BPV-ODII-3	0095AVT-AST-3-0	0018BHJ-GBM-2	0153AWA-AST-1	0144ABM-GBM-2	0042BPD-GBM-2-0	0103BEL-ODII-2	0112ARM-GBM-1		0092BPG-ODII_III-3	0097ALD-GBM-1	0144ABM-GBM-2	0078BLM-GBM-1	0044AZF-GGAB-5	0054BTN-GBM-2	0068BGD-ODIII-1	0059AGP-GS-3
0141AAR-AST-3	0060BLA-GBM-2	0114ARM-GBM-3	0081BLM-GBM-4	0097ALD-GBM-1	0033ASG-ODIII-4	0066BDP-GBM-4	0086BLA-ODII_III-3		0011BEJ-GBM-5	0141AAR-AST-3	0058AGP-GS-2	0134AMJ-GBM-1	0094BCA-GBM-1	0107BPV-ODII-3	0066BDP-GBM-4	0008AGN-DNET-1		0108BPV-ODII-4	0161ADR-AST-1	0017BHJ-GBM-1	0154AWA-AST-2	0146ABM-GBM-4	0042BPD-GBM-2	0104BEL-ODII-3	0114ARM-GBM-3		0097BCA-GBM-4	0168ASP-GBM-1	0146ABM-GBM-4	0079BLM-GBM-2	0040AZF-GGAB-1-0	0055BTN-GBM-3	0069BGD-ODIII-2	0060AGP-GS-4
0142AAR-AST-4	0105BPV-ODII-1	0115ARM-GBM-4	0082BLM-GBM-5	0168ASP-GBM-1	0034ASG-ODIII-5	0067BDP-GBM-5	0085BLA-ODII_III-2		0013BEJ-GBM-7	0142AAR-AST-4	0059AGP-GS-3	0051BSC-ODIII-4	0095BCA-GBM-2	0108BPV-ODII-4	0067BDP-GBM-5	0009AGN-DNET-2		0007BEJ-GBM-1	0051BSC-ODIII-4	0020BMO-GBM-1	0053BTN-GBM-1	0157ASS-GBM-3	0043BPD-GBM-3	0003BBF-ODIII-2	0115ARM-GBM-4		0094BCA-GBM-1	0060BLA-GBM-2	0051BSC-ODIII-4	0081BLM-GBM-4	0043AZF-GGAB-4	0074BAJ-GBM-1	0070BGD-ODIII-3	0048ABG-DNET-1
0103BEL-ODII-2	0106BPV-ODII-2	0166AVA-GBM-1	0083BLM-GBM-6	0053BTN-GBM-1	0048ABG-DNET-1	0072BGD-ODIII-5	0097BCA-GBM-4		0014BEJ-GBM-8	0045BBL-GBM-1	0060AGP-GS-4	0080BLM-GBM-3	0096BCA-GBM-3	0004BBM-ODIII-1	0072BGD-ODIII-5	0075AOM-ODII-5		0009BEJ-GBM-3	0031BAB-ODIII-1	0044BWA-ODIII	0054BTN-GBM-2	0155ASS-GBM-1	0030ASG-ODIII-1	0002BBF-ODIII-1-0	0168ASP-GBM-1		0095BCA-GBM-2	0105BPV-ODII-1	0003BBF-ODIII-2	0082BLM-GBM-5	0153AWA-AST-1	0075BAJ-GBM-2	0073BGD-ODIII-6	0049ABG-DNET-2
0104BEL-ODII-3	0107BPV-ODII-3	0167AVA-GBM-2	0090BPG-ODII_III-1	0054BTN-GBM-2	0049ABG-DNET-2	0068BGD-ODIII-1	0094BCA-GBM-1		0015BEJ-GBM-9	0024BMJ-ODII_III-1	0093AVT-AST-1	0078BLM-GBM-1	0098BGS-AST-1	0005BBM-ODIII-2	0068BGD-ODIII-1	0073AOM-ODII-3		0010BEJ-GBM-4	0032BAB-ODIII-2	0045BBL-GBM-1	0055BTN-GBM-3	0166AVA-GBM-1	0032ASG-ODIII-3	0028BSJ-GBM-2	0045BBL-GBM-1		0096BCA-GBM-3	0106BPV-ODII-2	0002BBF-ODIII-1-0	0083BLM-GBM-6	0154AWA-AST-2	0076BAJ-GBM-3	0006BCG-ODIII	0066ASC-ODII-1
0007BEJ-GBM-1	0108BPV-ODII-4	0098BGS-AST-1	0091BPG-ODII_III-2	0055BTN-GBM-3	0148AFG-GBM-2	0069BGD-ODIII-2	0095BCA-GBM-2		0016BEJ-GBM-10	0025BMJ-ODII_III-2	0096AVT-AST-4	0079BLM-GBM-2	0099BGS-AST-2	0035BDJ-ODII_III-3	0069BGD-ODIII-2	0153AWA-AST-1		0011BEJ-GBM-5	0058BGJ-GBM-1	0046BBL-GBM-2	0090BPG-ODII_III-1	0167AVA-GBM-2	0033ASG-ODIII-4	0042BMR-ODIII-2	0072BGD-ODIII-5		0001BAL-GBM	0107BPV-ODII-3	0018BHJ-GBM-2	0113BLB-GBM-4	0065BDP-GBM-3	0077BAJ-GBM-4	0026BNC-GBM	0075AOM-ODII-5
0009BEJ-GBM-3	0003BBF-ODIII-2	0099BGS-AST-2	0092BPG-ODII_III-3	0114BMM-AST-1	0161ADR-AST-1	0070BGD-ODIII-3	0096BCA-GBM-3		0018BHJ-GBM-2	0042BMR-ODIII-2	0094AVT-AST-2	0081BLM-GBM-4	0100BGS-AST-3	0033BDJ-ODII_III-1	0070BGD-ODIII-3	0154AWA-AST-2		0013BEJ-GBM-7	0059BGJ-GBM-2	0047BBL-GBM-3	0091BPG-ODII_III-2	0175AMC-GBM-1	0034ASG-ODIII-5	0043BMR-ODIII-3	0068BGD-ODIII-1		0007BEJ-GBM-1	0108BPV-ODII-4	0017BHJ-GBM-1	0111BLB-GBM-2	0066BDP-GBM-4	0098BGS-AST-1	0031BAB-ODIII-1	0073AOM-ODII-3
0010BEJ-GBM-4	0002BBF-ODIII-1-0	0100BGS-AST-3	0024BMJ-ODII_III-1	0115BMM-AST-2	0175AMC-GBM-1	0073BGD-ODIII-6	0113BLB-GBM-4		0017BHJ-GBM-1	0043BMR-ODIII-3	0095AVT-AST-3-0	0082BLM-GBM-5	0101BGS-AST-4	0034BDJ-ODII_III-2	0073BGD-ODIII-6	0074BAJ-GBM-1		0014BEJ-GBM-8	0060BHB-GBM	0064BHJ-GBM-2	0092BPG-ODII_III-3	0074BAJ-GBM-1	0097ALD-GBM-1	0089BSA-GBM-1	0069BGD-ODIII-2		0009BEJ-GBM-3	0019BLM-GBM	0030BSS-GS-2	0028BSJ-GBM-2	0067BDP-GBM-5	0099BGS-AST-2	0032BAB-ODIII-2	0134AMJ-GBM-1
0011BEJ-GBM-5	0020BMO-GBM-1	0101BGS-AST-4	0025BMJ-ODII_III-2	0116BMM-AST-3	0051BSC-ODIII-4	0004BBM-ODIII-1	0111BLB-GBM-2		0019BLM-GBM	0073BLM-GBM-4	0107AHR-GBM-1-0	0083BLM-GBM-6	0006BCG-ODIII	0036BDJ-ODII_III-4	0090BPG-ODII_III-1	0075BAJ-GBM-2		0015BEJ-GBM-9	0073BLM-GBM-4	0063BHJ-GBM-1	0098BGS-AST-1	0075BAJ-GBM-2	0107AHR-GBM-1-0	0090BSA-GBM-2	0070BGD-ODIII-3		0010BEJ-GBM-4	0073BLM-GBM-4	0035BDJ-ODII_III-3	0044BWA-ODIII	0114BMM-AST-1	0100BGS-AST-3	0061BHA-GBM-1	0138AKS-ODIII-4
0013BEJ-GBM-7	0073BLM-GBM-4	0001BAL-GBM	0048BBM-GBM	0117BMM-AST-4	0061BHA-GBM-1	0005BBM-ODIII-2	0006BCG-ODIII		0044BWA-ODIII	0071BLM-GBM-1	0138AKS-ODIII-4	0113BLB-GBM-4	0026BNC-GBM	0050BBR-GBM-2	0091BPG-ODII_III-2	0076BAJ-GBM-3		0016BEJ-GBM-10	0071BLM-GBM-1	0070BLC-GBM	0099BGS-AST-2	0076BAJ-GBM-3	0139AAR-AST-1	0091BSA-GBM-3	0073BGD-ODIII-6		0011BEJ-GBM-5	0071BLM-GBM-1	0033BDJ-ODII_III-1	0046BBL-GBM-2	0115BMM-AST-2	0101BGS-AST-4	0062BHA-GBM-2	0161ADR-AST-1
0014BEJ-GBM-8	0071BLM-GBM-1	0035BDJ-ODII_III-3	0050BBR-GBM-2	0019BLM-GBM	0062BHA-GBM-2	0018BHJ-GBM-2	0026BNC-GBM		0064BHJ-GBM-2	0072BLM-GBM-3	0161ADR-AST-1	0111BLB-GBM-2	0028BSJ-GBM-2	0049BBR-GBM-1	0092BPG-ODII_III-3	0077BAJ-GBM-4		0023BMY-GBM	0072BLM-GBM-3	0084BLM-GBM-2	0100BGS-AST-3	0077BAJ-GBM-4	0140AAR-AST-2	0107BRU-ODII-1	0097BCA-GBM-4		0013BEJ-GBM-7	0072BLM-GBM-3	0034BDJ-ODII_III-2	0047BBL-GBM-3	0116BMM-AST-3	0042BMR-ODIII-2	0086BOL-GBM-2	0166AVA-GBM-1
0015BEJ-GBM-9	0072BLM-GBM-3	0033BDJ-ODII_III-1	0049BBR-GBM-1	0023BMY-GBM	0065BHC-GBM	0017BHJ-GBM-1	0028BSJ-GBM-2		0063BHJ-GBM-1	0076BLM-GBM-3	0086BLA-ODII_III-3	0114BMM-AST-1	0048BBM-GBM	0051BBR-GBM-3	0020BMO-GBM-1	0001BAL-GBM		0035BDJ-ODII_III-3	0076BLM-GBM-3	0095BSM-GBM-1	0101BGS-AST-4	0114BMM-AST-1	0141AAR-AST-3	0108BRU-ODII-2	0094BCA-GBM-1		0014BEJ-GBM-8	0076BLM-GBM-3	0036BDJ-ODII_III-4	0060BHB-GBM	0117BMM-AST-4	0043BMR-ODIII-3	0085BOL-GBM-1	0167AVA-GBM-2
0016BEJ-GBM-10	0076BLM-GBM-3	0034BDJ-ODII_III-2	0051BBR-GBM-3	0041BPD-GBM-5	0084BLM-GBM-2	0030BSS-GS-2	0044BWA-ODIII		0065BHC-GBM	0077BLM-GBM-4	0085BLA-ODII_III-2	0115BMM-AST-2	0081BMJ-GBM-1	0052BBR-GBM	0030BSS-GS-2	0023BMY-GBM		0033BDJ-ODII_III-1	0077BLM-GBM-4	0096BSM-GBM-2	0050BBR-GBM-2	0115BMM-AST-2	0142AAR-AST-4	0053BGJ-AST-2-0	0095BCA-GBM-2		0015BEJ-GBM-9	0077BLM-GBM-4	0048BBM-GBM	0093BSR-GBM-1	0004BBM-ODIII-1	0050BBR-GBM-2	0087BOL-GBM-3	0175AMC-GBM-1
0031BAB-ODIII-1	0077BLM-GBM-4	0036BDJ-ODII_III-4	0052BBR-GBM	0042BMR-ODIII-2	0101BBG-ODIII-2	0053BGJ-AST-2-0	0070BLC-GBM		0093BSR-GBM-1	0079BLM-GBM-6	0041BPD-GBM-5	0116BMM-AST-3	0082BMJ-GBM-2	0053BGJ-AST-2-0	0031BAB-ODIII-1	0045BBL-GBM-1		0034BDJ-ODII_III-2	0079BLM-GBM-6	0097BSM-GBM-3	0049BBR-GBM-1	0116BMM-AST-3	0060BLA-GBM-2	0054BGJ-AST-3-0	0096BCA-GBM-3		0016BEJ-GBM-10	0079BLM-GBM-6	0070BLC-GBM	0094BSR-GBM-2	0005BBM-ODIII-2	0049BBR-GBM-1	0053BGJ-AST-2-0	0103BEL-ODII-2
0032BAB-ODIII-2	0079BLM-GBM-6	0045BBL-GBM-1	0064BHJ-GBM-2	0043BMR-ODIII-3	0103BNC-ODII-1	0054BGJ-AST-3-0	0095BSM-GBM-1		0094BSR-GBM-2	0080BLM-GBM-7	0061BHA-GBM-1	0117BMM-AST-4	0095BSM-GBM-1	0054BGJ-AST-3-0	0032BAB-ODIII-2	0046BBL-GBM-2		0036BDJ-ODII_III-4	0080BLM-GBM-7	0101BBG-ODIII-2	0051BBR-GBM-3	0117BMM-AST-4	0019BLM-GBM	0055BGJ-AST-4-0	0113BLB-GBM-4		0023BMY-GBM	0080BLM-GBM-7	0095BSM-GBM-1	0103BNC-ODII-1	0020BMO-GBM-1	0051BBR-GBM-3	0054BGJ-AST-3-0	0104BEL-ODII-3
0060BHB-GBM	0080BLM-GBM-7	0046BBL-GBM-2	0063BHJ-GBM-1	0058BGJ-GBM-1	0104BNC-ODII-2	0055BGJ-AST-4-0	0096BSM-GBM-2		0103BNC-ODII-1	0084BLM-GBM-2	0062BHA-GBM-2	0003BBF-ODIII-2	0096BSM-GBM-2	0055BGJ-AST-4-0	0060BHB-GBM	0047BBL-GBM-3		0081BMJ-GBM-1	0086BOL-GBM-2	0103BNC-ODII-1	0052BBR-GBM	0004BBM-ODIII-1	0024BMJ-ODII_III-1	0056BGJ-AST-5-0	0111BLB-GBM-2		0024BMJ-ODII_III-1	0084BLM-GBM-2	0096BSM-GBM-2	0104BNC-ODII-2	0058BGJ-GBM-1	0052BBR-GBM	0055BGJ-AST-4-0	0081BMJ-GBM-1
0089BSA-GBM-1	0081BMJ-GBM-1	0047BBL-GBM-3	0086BOL-GBM-2	0059BGJ-GBM-2	0105BNC-ODII-3	0056BGJ-AST-5-0	0097BSM-GBM-3		0104BNC-ODII-2	0086BOL-GBM-2	0089BSA-GBM-1	0002BBF-ODIII-1-0	0097BSM-GBM-3	0056BGJ-AST-5-0	0088BRC-GBM	0070BLC-GBM		0082BMJ-GBM-2	0085BOL-GBM-1	0104BNC-ODII-2	0061BHA-GBM-1	0005BBM-ODIII-2	0025BMJ-ODII_III-2	0057BGJ-AST-6-0	0001BAL-GBM		0025BMJ-ODII_III-2	0089BSA-GBM-1	0097BSM-GBM-3	0105BNC-ODII-3	0059BGJ-GBM-2	0064BHJ-GBM-2	0056BGJ-AST-5-0	0082BMJ-GBM-2
0090BSA-GBM-2	0082BMJ-GBM-2	0093BSR-GBM-1	0085BOL-GBM-1	0107BRU-ODII-1	0106BNC-ODII-4	0057BGJ-AST-6-0			0105BNC-ODII-3	0085BOL-GBM-1	0090BSA-GBM-2	0058BGJ-GBM-1	0107BRU-ODII-1	0057BGJ-AST-6-0	0101BBG-ODIII-2			0093BSR-GBM-1	0087BOL-GBM-3	0105BNC-ODII-3	0062BHA-GBM-2	0026BNC-GBM	0041BPD-GBM-5		0048BBM-GBM		0041BPD-GBM-5	0090BSA-GBM-2	0107BRU-ODII-1	0106BNC-ODII-4	0065BHC-GBM	0063BHJ-GBM-1	0057BGJ-AST-6-0
0091BSA-GBM-3	0088BRC-GBM	0094BSR-GBM-2	0087BOL-GBM-3	0108BRU-ODII-2					0106BNC-ODII-4	0087BOL-GBM-3	0091BSA-GBM-3	0059BGJ-GBM-2	0108BRU-ODII-2					0094BSR-GBM-2	0088BRC-GBM	0106BNC-ODII-4	0065BHC-GBM	0030BSS-GS-2					0088BRC-GBM	0091BSA-GBM-3	0108BRU-ODII-2		0101BBG-ODIII-2
