# Supplementary material for: Machine learning assisted intraoperative assessment of brain tumor margins using HRMAS NMR spectroscopy
Source: PLoS Comput Biol. 2020 Nov 11;16(11):e1008184. doi: 10.1371/journal.pcbi.1008184 (PMC7682900; doi:10.1371/journal.pcbi.1008184)
Supplement: S2 Table — (XLS) [file pcbi.1008184.s002.xls]

## Sheet: Figure 2, Panel A
	AUROC for seed 2453	Random Forest	CNN	NN	PLSDA	SVM			AUPR for seed 2453	Random Forest	CNN	NN	PLSDA	SVM
	Fold 1	0.935606	0.893939	0.888258	0.751894	0.885417			Fold 1	0.972375	0.953837	0.953184	0.804675	0.94498
	Fold 2	0.907197	0.869318	0.86553	0.828598	0.858902			Fold 2	0.962981	0.950594	0.951199	0.930047	0.944927
	Fold 3	0.882609	0.92087	0.907826	0.855652	0.883478			Fold 3	0.946592	0.943334	0.937906	0.93165	0.889609
	Fold 4	0.836557	0.800774	0.82882	0.683752	0.739845			Fold 4	0.931079	0.920595	0.932606	0.835281	0.884468
	Fold 5	0.836735	0.837622	0.834073	0.759539	0.859805			Fold 5	0.921984	0.922311	0.927034	0.856994	0.934996
	Fold 6	0.910946	0.888683	0.902597	0.847866	0.927644			Fold 6	0.955477	0.950628	0.960009	0.929056	0.966172
	Fold 7	0.772174	0.758261	0.746957	0.789565	0.643478			Fold 7	0.877452	0.828881	0.814154	0.87429	0.78847
	Fold 8	0.738636	0.714015	0.702652	0.691288	0.678977			Fold 8	0.887405	0.872434	0.867527	0.834953	0.851927
	AUROC for seed 1117	Random Forest	CNN	NN	PLSDA	SVM			AUPR for seed 1117	Random Forest	CNN	NN	PLSDA	SVM
	Fold 1	0.856061	0.882576	0.878788	0.826705	0.867424			Fold 1	0.944271	0.956825	0.954869	0.917424	0.947758
	Fold 2	0.912174	0.858261	0.905217	0.73913	0.808696			Fold 2	0.959616	0.939237	0.959503	0.803477	0.904842
	Fold 3	0.786932	0.785985	0.793561	0.764205	0.814394			Fold 3	0.889825	0.85759	0.854122	0.85854	0.867792
	Fold 4	0.900621	0.888199	0.892635	0.795918	0.864241			Fold 4	0.948885	0.952005	0.951437	0.891349	0.940338
	Fold 5	0.859848	0.885417	0.877841	0.880682	0.851326			Fold 5	0.939079	0.949097	0.946191	0.950108	0.935621
	Fold 6	0.808905	0.807978	0.825603	0.742115	0.734694			Fold 6	0.920004	0.918181	0.916828	0.88503	0.877833
	Fold 7	0.921402	0.910985	0.921402	0.831439	0.847538			Fold 7	0.965869	0.954094	0.958625	0.898123	0.941246
	Fold 8	0.794144	0.749778	0.750665	0.703638	0.789707			Fold 8	0.91126	0.900848	0.897238	0.844802	0.90457
	AUROC for seed 423	Random Forest	CNN	NN	PLSDA	SVM			AUPR for seed 423	Random Forest	CNN	NN	PLSDA	SVM
	Fold 1	0.9375	0.902462	0.897727	0.807765	0.877841			Fold 1	0.974839	0.961453	0.957484	0.880946	0.933442
	Fold 2	0.922348	0.922348	0.936553	0.869318	0.919508			Fold 2	0.959587	0.962647	0.974378	0.931418	0.967223
	Fold 3	0.817235	0.819129	0.811553	0.69697	0.77178			Fold 3	0.925845	0.920352	0.911856	0.791184	0.885418
	Fold 4	0.724348	0.75913	0.746957	0.709565	0.751304			Fold 4	0.865761	0.873803	0.874316	0.864893	0.827309
	Fold 5	0.810761	0.82282	0.800557	0.80705	0.819109			Fold 5	0.912226	0.923679	0.868937	0.872847	0.916787
	Fold 6	0.864241	0.84827	0.843833	0.819876	0.781721			Fold 6	0.94214	0.933632	0.92933	0.907364	0.890161
	Fold 7	0.880213	0.853594	0.850932	0.77551	0.868678			Fold 7	0.946392	0.924457	0.92397	0.864701	0.942837
	Fold 8	0.907197	0.897727	0.894886	0.785985	0.805871			Fold 8	0.958688	0.95579	0.956104	0.885448	0.914911

## Sheet: Figure 2, Panel B
	AUROC for seed 228	Random Forest	CNN	NN	PLSDA	SVM			AUPR for seed 228	Random Forest	CNN	NN	PLSDA	SVM
	Fold 1	0.964115	0.87799	0.889952	0.820574	0.866029			Fold 1	0.990167	0.950378	0.946075	0.948445	0.886383
	Fold 2	0.952153	0.913876	0.906699	0.784689	0.882775			Fold 2	0.986874	0.971653	0.968363	0.933133	0.967492
	Fold 3	0.820574	0.849282	0.820574	0.796651	0.863636			Fold 3	0.945801	0.95798	0.951191	0.940784	0.96186
	Fold 4	0.973684	0.985646	0.966507	0.861244	0.942584			Fold 4	0.992628	0.99574	0.990674	0.960367	0.982372
	Fold 5	0.870813	0.839713	0.80622	0.827751	0.837321			Fold 5	0.964772	0.950918	0.939052	0.947763	0.953021
	Fold 6	0.798526	0.684275	0.654791	0.712531	0.63145			Fold 6	0.934222	0.822223	0.800476	0.885024	0.802482
	Fold 7	0.882064	0.872236	0.864865	0.921376	0.891892			Fold 7	0.968045	0.964364	0.962409	0.974622	0.966358
	Fold 8	0.756757	0.761671	0.759214	0.781327	0.732187			Fold 8	0.916295	0.919355	0.916561	0.929539	0.908699
	AUROC for seed 1849	Random Forest	CNN	NN	PLSDA	SVM			AUPR for seed 1849	Random Forest	CNN	NN	PLSDA	SVM
	Fold 1	0.851675	0.808612	0.788278	0.688995	0.758373			Fold 1	0.955471	0.92158	0.915037	0.880528	0.896832
	Fold 2	0.916268	0.851675	0.852871	0.784689	0.801435			Fold 2	0.977613	0.944594	0.943518	0.935335	0.871826
	Fold 3	0.892344	0.827751	0.796651	0.667464	0.892344			Fold 3	0.971692	0.945483	0.924761	0.829517	0.968987
	Fold 4	0.825359	0.825359	0.830144	0.815789	0.796651			Fold 4	0.953411	0.944076	0.944653	0.940987	0.934311
	Fold 5	0.873206	0.811005	0.885167	0.789474	0.870813			Fold 5	0.962965	0.944639	0.965756	0.93515	0.960492
	Fold 6	0.980344	0.948403	0.958231	0.859951	0.842752			Fold 6	0.994359	0.986125	0.988291	0.958475	0.948371
	Fold 7	0.761671	0.783784	0.796069	0.815725	0.761671			Fold 7	0.928471	0.935807	0.941684	0.94569	0.927503
	Fold 8	0.889435	0.941032	0.923833	0.859951	0.904177			Fold 8	0.964553	0.982982	0.977574	0.953694	0.97066
	AUROC for seed 2251	Random Forest	CNN	NN	PLSDA	SVM			AUPR for seed 2251	Random Forest	CNN	NN	PLSDA	SVM
	Fold 1	0.808612	0.830144	0.808612	0.672249	0.715311			Fold 1	0.947553	0.941099	0.939243	0.888219	0.903216
	Fold 2	0.933014	0.956938	0.947368	0.909091	0.923445			Fold 2	0.981712	0.987209	0.98467	0.973822	0.979356
	Fold 3	0.818182	0.763158	0.732057	0.808612	0.741627			Fold 3	0.944214	0.869705	0.868966	0.945473	0.900866
	Fold 4	0.921053	0.880383	0.88756	0.746411	0.820574			Fold 4	0.977301	0.965217	0.969087	0.922096	0.942972
	Fold 5	0.777512	0.777512	0.72488	0.741627	0.686603			Fold 5	0.92598	0.924675	0.89199	0.917955	0.894538
	Fold 6	0.936118	0.916462	0.890663	0.886978	0.825553			Fold 6	0.981361	0.97668	0.93941	0.967449	0.891386
	Fold 7	0.911548	0.941032	0.965602	0.879607	0.914005			Fold 7	0.973678	0.984165	0.991198	0.963477	0.974297
	Fold 8	0.781327	0.80344	0.830467	0.773956	0.808354			Fold 8	0.934308	0.938346	0.946708	0.92869	0.940923

## Sheet: Figure 3
	Figure 3	Dataset Seed	Data Fold
	Panel A	1648	3
	Panel B	2144	6

## Sheet: Random Seed Information
	Control and Tumor Task, Model Parameter Initialization Seeds (Figure 2)					Benign and Aggressive Task, Model Parameter Initialization Seeds (Figure 2)
	Dataset Seed	CNN	MLP			Dataset Seed	CNN	MLP
	2453	?	2884			228	2803	1810
	1117	1807	186			1849	1454	318
	423	1017	1733			2251	2294	1770
